# Supplementary material for: cyclo-Tetra­kis(μ-naphthalene-1,8-dicarboxyl­ato)tetra­kis­[diaqua­(2,2′-bipyridine)­manganese(II)] tetra­hydrate
Source: Acta Crystallogr Sect E Struct Rep Online. 2010 Nov 30;66(Pt 12):m1705. doi: 10.1107/S1600536810049433 (PMC3011697; doi:10.1107/S1600536810049433)
Supplement: Supplementary file 1 [file e-66-m1705-sup1.cif]

##############################################################################
###                                                                        ###
###        Electronic paper (Acta Crystallographica Section E)             ###
###                                                                        ###
##############################################################################
#                                                                            #
# This CIF contains the data in a paper accepted for publication in Acta     #
# Crystallographica Section E. It conforms to the requirements of Notes      #
# for Authors for Section E, and has been peer reviewed under the auspices   #
# of the IUCr Commission on Journals.                                        #
#                                                                            #
# Full details of the Crystallographic Information File format               #
# are given in the paper "The Crystallographic Information File (CIF):       #
# a New Standard Archive File for Crystallography" by S. R. Hall, F. H.      #
# Allen and I. D. Brown [Acta Cryst. (1991), A47, 655-685].                  #
#                                                                            #
# The current version of the core CIF dictionary is obtainable from          #
# ftp://ftp.iucr.org/pub/cif_core.dic. The current version number is 2.4.    #
#                                                                            #
# Software is freely available for graphical display of the structure(s) in  #
# this CIF.  For information consult the CIF home page http://www.iucr.org/  #
# cif/home.html                                                              #
#                                                                            #
# This file may be used for bona fide research purposes within the           #
# scientific community so long as proper attribution is given to the journal # 
# article from which it was obtained.                                        #
#                                                                            #
##############################################################################
                                             
data_I
_audit_creation_method     SHELXL-97
_chemical_name_systematic
;
<i>cyclo</i>-Tetrakis(\m-naphthalene-1,8-dicarboxylato)tetrakis[diaqua(2,2'-
bipyridine)manganese(II)] tetrahydrate
;
_chemical_name_common     ?
_chemical_formula_moiety     'C88 H72 Mn4 N8 O24, 4(H2 O) '
_chemical_formula_sum     'C88 H80 Mn4 N8 O28'
_chemical_formula_iupac     '[Mn4 (C12 H6 O4)4 (C10 H8 N2)4 (H2 O)8], 4H2 O'
_chemical_formula_weight     1917.36
_chemical_melting_point     ?
_symmetry_cell_setting     triclinic
_symmetry_space_group_name_H-M     'P -1'
_symmetry_space_group_name_Hall     '-P 1'
loop_
    _symmetry_equiv_pos_as_xyz
    'x, y, z'
    '-x, -y, -z'
_cell_length_a     10.3323(3)
_cell_length_b     14.3847(4)
_cell_length_c     15.4299(5)
_cell_angle_alpha     77.760(2)
_cell_angle_beta     74.198(2)
_cell_angle_gamma     76.009(2)
_cell_volume     2114.77(11)
_cell_formula_units_Z     1
_cell_measurement_reflns_used     5948
_cell_measurement_theta_min     1.48
_cell_measurement_theta_max     27.63
_cell_measurement_temperature     296(2)
_exptl_crystal_description     block
_exptl_crystal_colour     colourless
_exptl_crystal_size_max     .37
_exptl_crystal_size_mid     .17
_exptl_crystal_size_min     .05
_exptl_crystal_density_diffrn     1.506
_exptl_crystal_density_meas     ?
_exptl_crystal_density_method     'not measured'
_exptl_crystal_F_000     988
_exptl_absorpt_coefficient_mu     0.672
_exptl_absorpt_correction_type     multi-scan
_exptl_absorpt_process_details     '(SADABS; Sheldrick, 1996)'
_exptl_absorpt_correction_T_min     0.87
_exptl_absorpt_correction_T_max     0.97
_exptl_special_details
;
;
_diffrn_ambient_temperature     296(2)
_diffrn_radiation_type     MoK\a
_diffrn_radiation_wavelength     0.71073
_diffrn_radiation_source     'fine-focus sealed tube'
_diffrn_radiation_monochromator     graphite
_diffrn_measurement_device_type     'Bruker APEXII area-detector'
_diffrn_measurement_method     '\w scans'
_diffrn_detector_area_resol_mean     ?
_diffrn_reflns_number     32295
_diffrn_reflns_av_R_equivalents     0.0407
_diffrn_reflns_av_sigmaI/netI     0.0591
_diffrn_reflns_theta_min     1.48
_diffrn_reflns_theta_max     27.63
_diffrn_reflns_theta_full     27.63
_diffrn_measured_fraction_theta_max     0.980
_diffrn_measured_fraction_theta_full     0.980
_diffrn_reflns_limit_h_min     -12
_diffrn_reflns_limit_h_max     13
_diffrn_reflns_limit_k_min     -18
_diffrn_reflns_limit_k_max     18
_diffrn_reflns_limit_l_min     -19
_diffrn_reflns_limit_l_max     20
_diffrn_standards_number     ?
_diffrn_standards_interval_count     ?
_diffrn_standards_interval_time     ?
_diffrn_standards_decay_%     0
_refine_special_details
;
Refinement of <i>F</i>^2^ against ALL reflections. The weighted <i>R</i>-factor
<i>wR</i> and goodness of fit <i>S</i> are based on <i>F</i>^2^, conventional
<i>R</i>-factors <i>R</i> are based on <i>F</i>, with <i>F</i> set to zero for
negative <i>F</i>^2^. The threshold expression of <i>F</i>^2^ >
\s(<i>F</i>^2^) is used only for calculating <i>R</i>-factors(gt) <i>etc</i>.
and is not relevant to the choice of reflections for refinement.
<i>R</i>-factors based on <i>F</i>^2^ are statistically about twice as large
as those based on <i>F</i>, and <i>R</i>- factors based on ALL data will be
even larger.
;
_reflns_number_total     9641
_reflns_number_gt     6196
_reflns_threshold_expression     I>2\s(I)
_refine_ls_structure_factor_coef     Fsqd
_refine_ls_matrix_type     full
_refine_ls_R_factor_gt     0.0452
_refine_ls_wR_factor_gt     0.0997
_refine_ls_wR_factor_ref     0.1146
_refine_ls_goodness_of_fit_ref     1.056
_refine_ls_restrained_S_all     1.056
_refine_ls_number_reflns     9641
_refine_ls_number_parameters     577
_refine_ls_number_restraints     3
_refine_ls_hydrogen_treatment     constr
_refine_ls_weighting_scheme     calc
_refine_ls_weighting_details
                 'calc w=1/[\s^2^(Fo^2^)+(0.0516P)^2^] where P=(Fo^2^+2Fc^2^)/3'
_atom_sites_solution_hydrogens     geom
_atom_sites_solution_primary     direct
_atom_sites_solution_secondary     difmap
_refine_ls_shift/su_max     0.001
_refine_ls_shift/su_mean     0.000
_refine_diff_density_max     0.495
_refine_diff_density_min     -0.406
_refine_ls_extinction_method     none
_refine_ls_extinction_coef     ?
loop_
    _atom_type_symbol
    _atom_type_description
    _atom_type_scat_dispersion_real
    _atom_type_scat_dispersion_imag
    _atom_type_scat_source
    'C' 'C' 0.0033 0.0016
                         'International Tables Vol C Tables 4.2.6.8 and 6.1.1.4'
    'H' 'H' 0.0000 0.0000
                         'International Tables Vol C Tables 4.2.6.8 and 6.1.1.4'
    'Mn' 'Mn' 0.3368 0.7283
                         'International Tables Vol C Tables 4.2.6.8 and 6.1.1.4'
    'N' 'N' 0.0061 0.0033
                         'International Tables Vol C Tables 4.2.6.8 and 6.1.1.4'
    'O' 'O' 0.0106 0.0060
                         'International Tables Vol C Tables 4.2.6.8 and 6.1.1.4'
_computing_data_collection     'APEX2 (Bruker, 2006)'
_computing_cell_refinement     'SAINT (Bruker, 2006)'
_computing_data_reduction     'SAINT (Bruker, 2006)'
_computing_structure_solution     'SHELXS97 (Sheldrick, 2008)'
_computing_structure_refinement     'SHELXL97 (Sheldrick, 2008)'
_computing_molecular_graphics     'DIAMOND (Brandenburg, 1999)'
_computing_publication_material     'SHELXTL (Sheldrick, 2008)'
loop_
    _atom_site_type_symbol
    _atom_site_label
    _atom_site_fract_x
    _atom_site_fract_y
    _atom_site_fract_z
    _atom_site_U_iso_or_equiv
    _atom_site_adp_type
    _atom_site_calc_flag
    _atom_site_refinement_flags
    _atom_site_occupancy
    _atom_site_disorder_assembly
    _atom_site_disorder_group
    Mn Mn1 0.25463(4) 0.76117(3) 0.46946(2) 0.03213(11) Uani d . 1 . .
    Mn Mn2 0.38953(4) 0.49105(3) 0.78495(2) 0.03230(12) Uani d U 1 . .
    O O1 0.25004(16) 0.79966(12) 0.59713(10) 0.0354(4) Uani d . 1 . .
    O O1W 0.46961(17) 0.77539(13) 0.42064(12) 0.0494(5) Uani d . 1 . .
    H H1WA 0.5029 0.7430 0.4648 0.074 Uiso d R 1 . .
    H H1WB 0.5219 0.7510 0.3756 0.074 Uiso d R 1 . .
    O O2 0.46969(17) 0.73941(15) 0.59898(12) 0.0540(5) Uani d . 1 . .
    O O2W 0.2899(2) 0.61536(13) 0.54280(11) 0.0602(6) Uani d . 1 . .
    H H2WA 0.2749 0.6061 0.5991 0.090 Uiso d R 1 . .
    H H2WB 0.2769 0.5661 0.5290 0.090 Uiso d R 1 . .
    O O3 0.03335(18) 0.65873(13) 0.73071(13) 0.0510(5) Uani d . 1 . .
    O O3W 0.50323(18) 0.48414(14) 0.64458(11) 0.0562(5) Uani d . 1 . .
    H H3WA 0.5675 0.4364 0.6344 0.084 Uiso d R 1 . .
    H H3WB 0.4454 0.5200 0.6167 0.084 Uiso d R 1 . .
    O O4 0.25706(16) 0.61265(11) 0.72371(10) 0.0354(4) Uani d U 1 . .
    O O4W 0.22730(17) 0.40881(13) 0.79531(12) 0.0482(5) Uani d U 1 . .
    H H4WA 0.2859 0.3596 0.7735 0.072 Uiso d R 1 . .
    H H4WB 0.1749 0.4249 0.7597 0.072 Uiso d R 1 . .
    O O5 0.52168(16) 0.35117(12) 0.81890(11) 0.0377(4) Uani d . 1 . .
    O O5W 0.2207(3) 0.47052(17) 0.48764(16) 0.0944(8) Uani d . 1 . .
    H H5WA 0.1509 0.4921 0.4530 0.142 Uiso d R 1 . .
    H H5WB 0.1449 0.4691 0.5379 0.142 Uiso d R 1 . .
    O O6 0.43026(18) 0.26289(13) 0.75699(12) 0.0477(5) Uani d . 1 . .
    O O6W 0.05204(19) 0.48703(14) 0.67218(14) 0.0626(6) Uani d . 1 . .
    H H6WA -0.0250 0.4730 0.6810 0.094 Uiso d R 1 . .
    H H6WB 0.0380 0.5395 0.6880 0.094 Uiso d R 1 . .
    O O7 0.82217(19) 0.41392(14) 0.67703(13) 0.0521(5) Uani d . 1 . .
    O O8 0.70690(16) 0.32143(12) 0.64178(10) 0.0357(4) Uani d . 1 . .
    N N1 0.0249(2) 0.79384(15) 0.47871(13) 0.0358(5) Uani d . 1 . .
    N N2 0.1971(2) 0.91457(14) 0.39807(13) 0.0344(5) Uani d . 1 . .
    N N3 0.2996(2) 0.52060(14) 0.92913(12) 0.0346(5) Uani d . 1 . .
    N N4 0.5154(2) 0.58391(14) 0.81433(13) 0.0359(5) Uani d . 1 . .
    C C1 -0.0580(3) 0.7300(2) 0.51645(18) 0.0473(7) Uani d . 1 . .
    H H1A -0.0206 0.6685 0.5426 0.057 Uiso calc R 1 . .
    C C2 -0.1956(3) 0.7512(2) 0.5184(2) 0.0566(8) Uani d . 1 . .
    H H2A -0.2496 0.7047 0.5448 0.068 Uiso calc R 1 . .
    C C3 -0.2516(3) 0.8414(2) 0.4810(2) 0.0588(8) Uani d . 1 . .
    H H3A -0.3448 0.8577 0.4823 0.071 Uiso calc R 1 . .
    C C4 -0.1689(3) 0.9084(2) 0.44113(19) 0.0496(7) Uani d . 1 . .
    H H4A -0.2054 0.9702 0.4149 0.060 Uiso calc R 1 . .
    C C5 -0.0304(2) 0.88263(19) 0.44059(15) 0.0341(6) Uani d . 1 . .
    C C6 0.0646(2) 0.95046(17) 0.39762(15) 0.0311(6) Uani d . 1 . .
    C C7 0.0205(3) 1.04443(19) 0.35954(17) 0.0430(7) Uani d . 1 . .
    H H7A -0.0720 1.0676 0.3605 0.052 Uiso calc R 1 . .
    C C8 0.1140(3) 1.1040(2) 0.31990(18) 0.0475(7) Uani d . 1 . .
    H H8A 0.0857 1.1677 0.2938 0.057 Uiso calc R 1 . .
    C C9 0.2486(3) 1.0680(2) 0.31958(19) 0.0505(7) Uani d . 1 . .
    H H9A 0.3139 1.1065 0.2932 0.061 Uiso calc R 1 . .
    C C10 0.2862(3) 0.97346(19) 0.35893(18) 0.0446(7) Uani d . 1 . .
    H H10A 0.3784 0.9493 0.3583 0.053 Uiso calc R 1 . .
    C C11 0.3276(2) 0.81466(19) 0.72314(16) 0.0370(6) Uani d . 1 . .
    C C12 0.4079(3) 0.8776(2) 0.7214(2) 0.0562(8) Uani d . 1 . .
    H H12A 0.4758 0.8895 0.6690 0.067 Uiso calc R 1 . .
    C C13 0.3931(3) 0.9251(3) 0.7948(2) 0.0705(10) Uani d . 1 . .
    H H13A 0.4484 0.9690 0.7905 0.085 Uiso calc R 1 . .
    C C14 0.2979(3) 0.9066(2) 0.8714(2) 0.0630(9) Uani d U 1 . .
    H H14A 0.2889 0.9370 0.9208 0.076 Uiso calc R 1 . .
    C C15 0.1091(3) 0.8272(2) 0.95932(19) 0.0625(9) Uani d . 1 . .
    H H15A 0.1045 0.8563 1.0088 0.075 Uiso calc R 1 . .
    C C16 0.0179(4) 0.7714(2) 0.96595(19) 0.0650(9) Uani d . 1 . .
    H H16A -0.0509 0.7641 1.0188 0.078 Uiso calc R 1 . .
    C C17 0.0273(3) 0.7245(2) 0.89283(18) 0.0513(7) Uani d . 1 . .
    H H17A -0.0370 0.6873 0.8972 0.062 Uiso calc R 1 . .
    C C18 0.1297(3) 0.73254(18) 0.81485(16) 0.0372(6) Uani d . 1 . .
    C C19 0.2234(2) 0.79467(18) 0.80346(16) 0.0359(6) Uani d . 1 . .
    C C20 0.2114(3) 0.8423(2) 0.87871(17) 0.0476(7) Uani d U 1 . .
    C C21 0.3518(3) 0.77905(18) 0.63364(16) 0.0344(6) Uani d . 1 . .
    C C22 0.1399(3) 0.66459(18) 0.75014(16) 0.0352(6) Uani d U 1 . .
    C C23 0.1922(3) 0.48646(19) 0.98448(16) 0.0415(6) Uani d . 1 . .
    H H23A 0.1534 0.4463 0.9633 0.050 Uiso calc R 1 . .
    C C24 0.1356(3) 0.5076(2) 1.07131(17) 0.0500(7) Uani d . 1 . .
    H H24A 0.0600 0.4828 1.1077 0.060 Uiso calc R 1 . .
    C C25 0.1930(3) 0.5658(2) 1.10280(17) 0.0508(7) Uani d . 1 . .
    H H25A 0.1575 0.5810 1.1614 0.061 Uiso calc R 1 . .
    C C26 0.3036(3) 0.60142(19) 1.04707(17) 0.0457(7) Uani d . 1 . .
    H H26A 0.3440 0.6409 1.0678 0.055 Uiso calc R 1 . .
    C C27 0.3552(2) 0.57877(17) 0.95985(16) 0.0339(6) Uani d . 1 . .
    C C28 0.4746(2) 0.61537(18) 0.89526(16) 0.0353(6) Uani d . 1 . .
    C C29 0.5408(3) 0.6765(2) 0.91684(19) 0.0502(7) Uani d . 1 . .
    H H29A 0.5103 0.6979 0.9731 0.060 Uiso calc R 1 . .
    C C30 0.6526(3) 0.7058(2) 0.8545(2) 0.0595(8) Uani d . 1 . .
    H H30A 0.6986 0.7470 0.8681 0.071 Uiso calc R 1 . .
    C C31 0.6950(3) 0.6735(2) 0.7725(2) 0.0539(8) Uani d . 1 . .
    H H31A 0.7709 0.6918 0.7296 0.065 Uiso calc R 1 . .
    C C32 0.6240(3) 0.61362(19) 0.75418(19) 0.0444(7) Uani d . 1 . .
    H H32A 0.6524 0.5927 0.6977 0.053 Uiso calc R 1 . .
    C C33 0.6221(3) 0.18375(19) 0.81790(16) 0.0399(6) Uani d . 1 . .
    C C34 0.5646(3) 0.1055(2) 0.86429(19) 0.0566(8) Uani d . 1 . .
    H H34A 0.4707 0.1104 0.8730 0.068 Uiso calc R 1 . .
    C C35 0.6422(4) 0.0185(2) 0.8990(2) 0.0677(9) Uani d . 1 . .
    H H35A 0.6001 -0.0330 0.9308 0.081 Uiso calc R 1 . .
    C C36 0.7771(4) 0.0106(2) 0.8860(2) 0.0683(10) Uani d . 1 . .
    H H36A 0.8284 -0.0473 0.9091 0.082 Uiso calc R 1 . .
    C C37 0.9870(4) 0.0775(3) 0.8269(2) 0.0681(10) Uani d . 1 . .
    H H37A 1.0369 0.0190 0.8501 0.082 Uiso calc R 1 . .
    C C38 1.0529(3) 0.1503(3) 0.7835(2) 0.0718(10) Uani d . 1 . .
    H H38A 1.1460 0.1436 0.7798 0.086 Uiso calc R 1 . .
    C C39 0.9791(3) 0.2366(2) 0.74377(19) 0.0549(8) Uani d . 1 . .
    H H39A 1.0251 0.2866 0.7132 0.066 Uiso calc R 1 . .
    C C40 0.8424(3) 0.2495(2) 0.74856(16) 0.0406(6) Uani d . 1 . .
    C C41 0.7661(3) 0.17662(19) 0.80045(16) 0.0416(7) Uani d . 1 . .
    C C42 0.8443(3) 0.0873(2) 0.83827(18) 0.0523(8) Uani d . 1 . .
    C C43 0.5196(3) 0.27347(19) 0.79374(16) 0.0364(6) Uani d . 1 . .
    C C44 0.7856(2) 0.3351(2) 0.68661(16) 0.0380(6) Uani d . 1 . .
loop_
    _atom_site_aniso_label
    _atom_site_aniso_U_11
    _atom_site_aniso_U_22
    _atom_site_aniso_U_33
    _atom_site_aniso_U_12
    _atom_site_aniso_U_13
    _atom_site_aniso_U_23
    Mn1 0.0333(2) 0.0320(2) 0.0315(2) -0.00393(17) -0.00973(16) -0.00581(16)
    Mn2 0.0315(2) 0.0347(2) 0.0302(2) -0.00291(17) -0.00903(16) -0.00567(16)
    O1 0.0309(9) 0.0412(11) 0.0367(9) -0.0018(8) -0.0149(8) -0.0085(8)
    O1W 0.0375(11) 0.0660(14) 0.0461(11) -0.0069(10) -0.0108(8) -0.0143(10)
    O2 0.0279(10) 0.0872(16) 0.0441(10) 0.0038(10) -0.0082(8) -0.0219(10)
    O2W 0.1071(17) 0.0392(12) 0.0356(10) -0.0111(11) -0.0227(11) -0.0040(9)
    O3 0.0370(11) 0.0511(13) 0.0691(13) -0.0090(9) -0.0165(9) -0.0124(10)
    O3W 0.0442(11) 0.0711(14) 0.0375(10) 0.0161(10) -0.0086(8) -0.0071(10)
    O4 0.0353(9) 0.0334(10) 0.0339(9) 0.0017(7) -0.0099(7) -0.0045(7)
    O4W 0.0425(11) 0.0464(12) 0.0609(12) -0.0088(8) -0.0163(9) -0.0144(9)
    O5 0.0408(10) 0.0348(10) 0.0376(9) 0.0003(8) -0.0130(8) -0.0099(8)
    O5W 0.135(2) 0.0717(17) 0.0772(16) -0.0367(16) -0.0068(15) -0.0169(13)
    O6 0.0444(11) 0.0498(12) 0.0548(11) -0.0058(9) -0.0165(9) -0.0186(9)
    O6W 0.0503(12) 0.0620(14) 0.0833(15) -0.0197(11) -0.0154(11) -0.0184(12)
    O7 0.0491(12) 0.0523(13) 0.0646(13) -0.0152(10) -0.0221(10) -0.0123(10)
    O8 0.0347(10) 0.0420(11) 0.0327(9) -0.0029(8) -0.0115(7) -0.0117(8)
    N1 0.0365(12) 0.0349(13) 0.0365(11) -0.0080(10) -0.0066(9) -0.0080(10)
    N2 0.0313(12) 0.0341(12) 0.0376(11) -0.0053(10) -0.0096(9) -0.0049(9)
    N3 0.0363(12) 0.0364(12) 0.0306(11) -0.0052(10) -0.0102(9) -0.0036(9)
    N4 0.0314(12) 0.0363(13) 0.0374(11) -0.0041(10) -0.0093(9) -0.0016(10)
    C1 0.0496(18) 0.0409(17) 0.0514(16) -0.0159(14) -0.0083(13) -0.0036(13)
    C2 0.0457(19) 0.062(2) 0.065(2) -0.0248(17) -0.0051(15) -0.0090(17)
    C3 0.0321(16) 0.068(2) 0.076(2) -0.0112(16) -0.0107(15) -0.0121(18)
    C4 0.0324(16) 0.0529(19) 0.0619(18) -0.0046(14) -0.0133(13) -0.0071(15)
    C5 0.0307(14) 0.0386(16) 0.0334(13) -0.0029(12) -0.0065(11) -0.0123(12)
    C6 0.0339(14) 0.0308(15) 0.0286(12) -0.0035(12) -0.0060(10) -0.0098(11)
    C7 0.0376(15) 0.0410(17) 0.0476(16) 0.0038(13) -0.0140(12) -0.0088(13)
    C8 0.0563(19) 0.0295(16) 0.0531(17) -0.0040(14) -0.0163(14) 0.0007(13)
    C9 0.0524(19) 0.0409(18) 0.0580(18) -0.0169(15) -0.0138(14) 0.0028(14)
    C10 0.0364(15) 0.0404(17) 0.0557(17) -0.0079(13) -0.0124(13) -0.0027(14)
    C11 0.0325(14) 0.0418(16) 0.0407(14) -0.0018(12) -0.0164(11) -0.0110(12)
    C12 0.0413(17) 0.075(2) 0.0647(19) -0.0169(16) -0.0157(14) -0.0275(17)
    C13 0.055(2) 0.081(3) 0.094(3) -0.0157(19) -0.0222(19) -0.044(2)
    C14 0.058(2) 0.075(2) 0.071(2) 0.0076(15) -0.0334(18) -0.0450(19)
    C15 0.080(2) 0.064(2) 0.0386(16) 0.0142(19) -0.0195(16) -0.0222(16)
    C16 0.076(2) 0.061(2) 0.0347(16) 0.0105(19) 0.0034(15) -0.0059(15)
    C17 0.0469(17) 0.0460(18) 0.0471(16) -0.0014(14) 0.0010(13) -0.0021(14)
    C18 0.0395(15) 0.0308(15) 0.0345(13) 0.0057(12) -0.0110(12) -0.0018(11)
    C19 0.0346(14) 0.0356(15) 0.0365(13) 0.0070(12) -0.0161(11) -0.0091(11)
    C20 0.0505(17) 0.0488(17) 0.0422(15) 0.0132(12) -0.0207(13) -0.0177(14)
    C21 0.0305(15) 0.0389(15) 0.0355(13) -0.0080(12) -0.0089(11) -0.0060(12)
    C22 0.0330(12) 0.0320(15) 0.0359(13) -0.0037(10) -0.0074(11) 0.0010(11)
    C23 0.0430(16) 0.0453(17) 0.0382(14) -0.0153(13) -0.0091(12) -0.0037(12)
    C24 0.0515(18) 0.0550(19) 0.0380(15) -0.0127(15) -0.0015(13) -0.0041(14)
    C25 0.0591(19) 0.058(2) 0.0301(14) -0.0049(16) -0.0044(13) -0.0104(13)
    C26 0.0567(18) 0.0458(18) 0.0395(15) -0.0067(15) -0.0176(14) -0.0130(13)
    C27 0.0383(14) 0.0308(14) 0.0334(13) -0.0007(12) -0.0165(11) -0.0028(11)
    C28 0.0347(14) 0.0318(14) 0.0399(14) -0.0007(12) -0.0165(11) -0.0033(12)
    C29 0.0487(18) 0.0542(19) 0.0550(17) -0.0127(15) -0.0199(14) -0.0109(15)
    C30 0.058(2) 0.055(2) 0.079(2) -0.0227(17) -0.0274(17) -0.0102(17)
    C31 0.0350(16) 0.0527(19) 0.070(2) -0.0142(15) -0.0120(14) 0.0043(16)
    C32 0.0336(15) 0.0435(17) 0.0510(16) -0.0032(13) -0.0096(13) -0.0022(13)
    C33 0.0509(18) 0.0347(16) 0.0338(13) 0.0002(13) -0.0129(12) -0.0107(12)
    C34 0.071(2) 0.0453(19) 0.0509(17) -0.0074(17) -0.0137(15) -0.0077(15)
    C35 0.099(3) 0.039(2) 0.058(2) -0.007(2) -0.018(2) -0.0017(15)
    C36 0.100(3) 0.045(2) 0.0519(19) 0.018(2) -0.031(2) -0.0111(16)
    C37 0.074(3) 0.066(2) 0.054(2) 0.033(2) -0.0330(18) -0.0194(18)
    C38 0.052(2) 0.096(3) 0.064(2) 0.020(2) -0.0286(17) -0.026(2)
    C39 0.0449(18) 0.068(2) 0.0556(18) 0.0027(16) -0.0219(14) -0.0202(16)
    C40 0.0414(16) 0.0465(17) 0.0355(14) 0.0057(13) -0.0148(12) -0.0186(13)
    C41 0.0542(18) 0.0390(16) 0.0328(13) 0.0074(14) -0.0192(12) -0.0153(12)
    C42 0.068(2) 0.0467(19) 0.0381(15) 0.0158(16) -0.0225(14) -0.0162(14)
    C43 0.0402(16) 0.0362(16) 0.0301(13) -0.0055(13) -0.0050(11) -0.0057(12)
    C44 0.0320(15) 0.0464(18) 0.0366(14) -0.0011(13) -0.0074(11) -0.0171(13)
_geom_special_details
;
All e.s.d.'s (except the e.s.d. in the dihedral angle between two l.s. planes)
are estimated using the full covariance matrix. The cell e.s.d.'s are taken
into account individually in the estimation of e.s.d.'s in distances, angles
and torsion angles; correlations between e.s.d.'s in cell parameters are only
used when they are defined by crystal symmetry. An approximate (isotropic)
treatment of cell e.s.d.'s is used for estimating e.s.d.'s involving l.s.
planes.
;
loop_
    _geom_bond_atom_site_label_1
    _geom_bond_atom_site_label_2
    _geom_bond_site_symmetry_2
    _geom_bond_distance
    _geom_bond_publ_flag
    Mn1 O1 . 2.1422(15) ?
    Mn1 O2W . 2.1590(18) ?
    Mn1 O8 2_666 2.1864(15) ?
    Mn1 O1W . 2.1878(17) ?
    Mn1 N2 . 2.264(2) ?
    Mn1 N1 . 2.276(2) ?
    Mn2 O4 . 2.1614(16) ?
    Mn2 O3W . 2.1749(16) ?
    Mn2 O5 . 2.1913(17) ?
    Mn2 O4W . 2.2288(16) ?
    Mn2 N3 . 2.2533(18) ?
    Mn2 N4 . 2.258(2) ?
    O1 C21 . 1.269(3) ?
    O1W H1WA . 0.8451 ?
    O1W H1WB . 0.8403 ?
    O2 C21 . 1.238(3) ?
    O2W H2WA . 0.8269 ?
    O2W H2WB . 0.8319 ?
    O3 C22 . 1.243(3) ?
    O3W H3WA . 0.8400 ?
    O3W H3WB . 0.8399 ?
    O4 C22 . 1.270(3) ?
    O4W H4WA . 0.8733 ?
    O4W H4WB . 0.8342 ?
    O5 C43 . 1.265(3) ?
    O5W H5WA . 0.9661 ?
    O5W H5WB . 0.9411 ?
    O6 C43 . 1.260(3) ?
    O6W H6WA . 0.8364 ?
    O6W H6WB . 0.8096 ?
    O7 C44 . 1.247(3) ?
    O8 C44 . 1.273(3) ?
    O8 Mn1 2_666 2.1864(15) ?
    N1 C1 . 1.341(3) ?
    N1 C5 . 1.347(3) ?
    N2 C10 . 1.337(3) ?
    N2 C6 . 1.342(3) ?
    N3 C23 . 1.332(3) ?
    N3 C27 . 1.343(3) ?
    N4 C32 . 1.342(3) ?
    N4 C28 . 1.342(3) ?
    C1 C2 . 1.374(4) ?
    C1 H1A . 0.9300 ?
    C2 C3 . 1.361(4) ?
    C2 H2A . 0.9300 ?
    C3 C4 . 1.378(4) ?
    C3 H3A . 0.9300 ?
    C4 C5 . 1.386(3) ?
    C4 H4A . 0.9300 ?
    C5 C6 . 1.480(3) ?
    C6 C7 . 1.375(3) ?
    C7 C8 . 1.378(4) ?
    C7 H7A . 0.9300 ?
    C8 C9 . 1.360(4) ?
    C8 H8A . 0.9300 ?
    C9 C10 . 1.375(4) ?
    C9 H9A . 0.9300 ?
    C10 H10A . 0.9300 ?
    C11 C12 . 1.359(3) ?
    C11 C19 . 1.432(3) ?
    C11 C21 . 1.511(3) ?
    C12 C13 . 1.400(4) ?
    C12 H12A . 0.9300 ?
    C13 C14 . 1.340(4) ?
    C13 H13A . 0.9300 ?
    C14 C20 . 1.402(4) ?
    C14 H14A . 0.9300 ?
    C15 C16 . 1.350(4) ?
    C15 C20 . 1.411(4) ?
    C15 H15A . 0.9300 ?
    C16 C17 . 1.403(4) ?
    C16 H16A . 0.9300 ?
    C17 C18 . 1.374(3) ?
    C17 H17A . 0.9300 ?
    C18 C19 . 1.423(3) ?
    C18 C22 . 1.507(3) ?
    C19 C20 . 1.432(3) ?
    C23 C24 . 1.375(3) ?
    C23 H23A . 0.9300 ?
    C24 C25 . 1.363(4) ?
    C24 H24A . 0.9300 ?
    C25 C26 . 1.367(4) ?
    C25 H25A . 0.9300 ?
    C26 C27 . 1.383(3) ?
    C26 H26A . 0.9300 ?
    C27 C28 . 1.488(3) ?
    C28 C29 . 1.375(3) ?
    C29 C30 . 1.377(4) ?
    C29 H29A . 0.9300 ?
    C30 C31 . 1.362(4) ?
    C30 H30A . 0.9300 ?
    C31 C32 . 1.372(4) ?
    C31 H31A . 0.9300 ?
    C32 H32A . 0.9300 ?
    C33 C34 . 1.373(4) ?
    C33 C41 . 1.420(4) ?
    C33 C43 . 1.509(3) ?
    C34 C35 . 1.399(4) ?
    C34 H34A . 0.9300 ?
    C35 C36 . 1.333(4) ?
    C35 H35A . 0.9300 ?
    C36 C42 . 1.411(4) ?
    C36 H36A . 0.9300 ?
    C37 C38 . 1.344(5) ?
    C37 C42 . 1.412(4) ?
    C37 H37A . 0.9300 ?
    C38 C39 . 1.405(4) ?
    C38 H38A . 0.9300 ?
    C39 C40 . 1.363(4) ?
    C39 H39A . 0.9300 ?
    C40 C41 . 1.436(4) ?
    C40 C44 . 1.494(4) ?
    C41 C42 . 1.443(4) ?
loop_
    _geom_angle_atom_site_label_1
    _geom_angle_atom_site_label_2
    _geom_angle_atom_site_label_3
    _geom_angle_site_symmetry_1
    _geom_angle_site_symmetry_3
    _geom_angle
    _geom_angle_publ_flag
    O1 Mn1 O2W . . 83.03(6) ?
    O1 Mn1 O8 . 2_666 161.96(6) ?
    O2W Mn1 O8 . 2_666 80.01(6) ?
    O1 Mn1 O1W . . 89.79(6) ?
    O2W Mn1 O1W . . 97.14(7) ?
    O8 Mn1 O1W 2_666 . 86.29(6) ?
    O1 Mn1 N2 . . 96.36(7) ?
    O2W Mn1 N2 . . 174.79(7) ?
    O8 Mn1 N2 2_666 . 101.08(6) ?
    O1W Mn1 N2 . . 88.02(7) ?
    O1 Mn1 N1 . . 98.63(6) ?
    O2W Mn1 N1 . . 103.07(8) ?
    O8 Mn1 N1 2_666 . 91.17(6) ?
    O1W Mn1 N1 . . 158.87(8) ?
    N2 Mn1 N1 . . 71.87(7) ?
    O4 Mn2 O3W . . 83.70(6) ?
    O4 Mn2 O5 . . 165.69(6) ?
    O3W Mn2 O5 . . 85.90(6) ?
    O4 Mn2 O4W . . 84.94(6) ?
    O3W Mn2 O4W . . 100.87(7) ?
    O5 Mn2 O4W . . 87.41(6) ?
    O4 Mn2 N3 . . 95.56(6) ?
    O3W Mn2 N3 . . 167.88(7) ?
    O5 Mn2 N3 . . 96.66(7) ?
    O4W Mn2 N3 . . 91.10(7) ?
    O4 Mn2 N4 . . 94.31(7) ?
    O3W Mn2 N4 . . 95.66(7) ?
    O5 Mn2 N4 . . 96.47(7) ?
    O4W Mn2 N4 . . 163.26(7) ?
    N3 Mn2 N4 . . 72.30(7) ?
    C21 O1 Mn1 . . 124.46(15) ?
    Mn1 O1W H1WA . . 101.5 ?
    Mn1 O1W H1WB . . 122.4 ?
    H1WA O1W H1WB . . 103.1 ?
    Mn1 O2W H2WA . . 120.1 ?
    Mn1 O2W H2WB . . 126.4 ?
    H2WA O2W H2WB . . 105.6 ?
    Mn2 O3W H3WA . . 117.9 ?
    Mn2 O3W H3WB . . 100.3 ?
    H3WA O3W H3WB . . 136.0 ?
    C22 O4 Mn2 . . 136.17(15) ?
    Mn2 O4W H4WA . . 93.6 ?
    Mn2 O4W H4WB . . 121.8 ?
    H4WA O4W H4WB . . 102.4 ?
    C43 O5 Mn2 . . 124.04(16) ?
    H5WA O5W H5WB . . 83.4 ?
    H6WA O6W H6WB . . 106.2 ?
    C44 O8 Mn1 . 2_666 132.04(14) ?
    C1 N1 C5 . . 117.9(2) ?
    C1 N1 Mn1 . . 124.66(18) ?
    C5 N1 Mn1 . . 117.44(15) ?
    C10 N2 C6 . . 117.5(2) ?
    C10 N2 Mn1 . . 124.08(17) ?
    C6 N2 Mn1 . . 118.38(16) ?
    C23 N3 C27 . . 118.2(2) ?
    C23 N3 Mn2 . . 123.94(16) ?
    C27 N3 Mn2 . . 117.85(15) ?
    C32 N4 C28 . . 118.0(2) ?
    C32 N4 Mn2 . . 124.01(17) ?
    C28 N4 Mn2 . . 117.84(16) ?
    N1 C1 C2 . . 123.2(3) ?
    N1 C1 H1A . . 118.4 ?
    C2 C1 H1A . . 118.4 ?
    C3 C2 C1 . . 118.8(3) ?
    C3 C2 H2A . . 120.6 ?
    C1 C2 H2A . . 120.6 ?
    C2 C3 C4 . . 119.4(3) ?
    C2 C3 H3A . . 120.3 ?
    C4 C3 H3A . . 120.3 ?
    C3 C4 C5 . . 119.2(3) ?
    C3 C4 H4A . . 120.4 ?
    C5 C4 H4A . . 120.4 ?
    N1 C5 C4 . . 121.6(2) ?
    N1 C5 C6 . . 116.4(2) ?
    C4 C5 C6 . . 122.0(2) ?
    N2 C6 C7 . . 121.9(2) ?
    N2 C6 C5 . . 115.8(2) ?
    C7 C6 C5 . . 122.3(2) ?
    C6 C7 C8 . . 119.7(3) ?
    C6 C7 H7A . . 120.2 ?
    C8 C7 H7A . . 120.2 ?
    C9 C8 C7 . . 118.8(3) ?
    C9 C8 H8A . . 120.6 ?
    C7 C8 H8A . . 120.6 ?
    C8 C9 C10 . . 118.8(3) ?
    C8 C9 H9A . . 120.6 ?
    C10 C9 H9A . . 120.6 ?
    N2 C10 C9 . . 123.4(3) ?
    N2 C10 H10A . . 118.3 ?
    C9 C10 H10A . . 118.3 ?
    C12 C11 C19 . . 119.3(2) ?
    C12 C11 C21 . . 114.2(2) ?
    C19 C11 C21 . . 126.2(2) ?
    C11 C12 C13 . . 123.0(3) ?
    C11 C12 H12A . . 118.5 ?
    C13 C12 H12A . . 118.5 ?
    C14 C13 C12 . . 119.0(3) ?
    C14 C13 H13A . . 120.5 ?
    C12 C13 H13A . . 120.5 ?
    C13 C14 C20 . . 121.4(3) ?
    C13 C14 H14A . . 119.3 ?
    C20 C14 H14A . . 119.3 ?
    C16 C15 C20 . . 121.2(3) ?
    C16 C15 H15A . . 119.4 ?
    C20 C15 H15A . . 119.4 ?
    C15 C16 C17 . . 119.7(3) ?
    C15 C16 H16A . . 120.1 ?
    C17 C16 H16A . . 120.1 ?
    C18 C17 C16 . . 121.3(3) ?
    C18 C17 H17A . . 119.4 ?
    C16 C17 H17A . . 119.4 ?
    C17 C18 C19 . . 120.6(2) ?
    C17 C18 C22 . . 114.4(2) ?
    C19 C18 C22 . . 124.8(2) ?
    C18 C19 C11 . . 125.8(2) ?
    C18 C19 C20 . . 117.1(2) ?
    C11 C19 C20 . . 117.1(2) ?
    C14 C20 C15 . . 119.8(3) ?
    C14 C20 C19 . . 120.2(3) ?
    C15 C20 C19 . . 119.9(3) ?
    O2 C21 O1 . . 125.6(2) ?
    O2 C21 C11 . . 118.1(2) ?
    O1 C21 C11 . . 116.1(2) ?
    O3 C22 O4 . . 124.5(2) ?
    O3 C22 C18 . . 118.5(2) ?
    O4 C22 C18 . . 116.8(2) ?
    N3 C23 C24 . . 123.3(2) ?
    N3 C23 H23A . . 118.3 ?
    C24 C23 H23A . . 118.3 ?
    C25 C24 C23 . . 118.4(3) ?
    C25 C24 H24A . . 120.8 ?
    C23 C24 H24A . . 120.8 ?
    C24 C25 C26 . . 119.1(2) ?
    C24 C25 H25A . . 120.4 ?
    C26 C25 H25A . . 120.4 ?
    C25 C26 C27 . . 120.0(2) ?
    C25 C26 H26A . . 120.0 ?
    C27 C26 H26A . . 120.0 ?
    N3 C27 C26 . . 120.9(2) ?
    N3 C27 C28 . . 116.1(2) ?
    C26 C27 C28 . . 123.0(2) ?
    N4 C28 C29 . . 121.7(2) ?
    N4 C28 C27 . . 115.7(2) ?
    C29 C28 C27 . . 122.6(2) ?
    C28 C29 C30 . . 119.4(3) ?
    C28 C29 H29A . . 120.3 ?
    C30 C29 H29A . . 120.3 ?
    C31 C30 C29 . . 119.1(3) ?
    C31 C30 H30A . . 120.4 ?
    C29 C30 H30A . . 120.4 ?
    C30 C31 C32 . . 118.9(3) ?
    C30 C31 H31A . . 120.5 ?
    C32 C31 H31A . . 120.5 ?
    N4 C32 C31 . . 122.8(3) ?
    N4 C32 H32A . . 118.6 ?
    C31 C32 H32A . . 118.6 ?
    C34 C33 C41 . . 119.8(3) ?
    C34 C33 C43 . . 114.2(3) ?
    C41 C33 C43 . . 125.9(2) ?
    C33 C34 C35 . . 122.4(3) ?
    C33 C34 H34A . . 118.8 ?
    C35 C34 H34A . . 118.8 ?
    C36 C35 C34 . . 119.2(3) ?
    C36 C35 H35A . . 120.4 ?
    C34 C35 H35A . . 120.4 ?
    C35 C36 C42 . . 122.0(3) ?
    C35 C36 H36A . . 119.0 ?
    C42 C36 H36A . . 119.0 ?
    C38 C37 C42 . . 121.9(3) ?
    C38 C37 H37A . . 119.0 ?
    C42 C37 H37A . . 119.0 ?
    C37 C38 C39 . . 119.0(3) ?
    C37 C38 H38A . . 120.5 ?
    C39 C38 H38A . . 120.5 ?
    C40 C39 C38 . . 122.2(3) ?
    C40 C39 H39A . . 118.9 ?
    C38 C39 H39A . . 118.9 ?
    C39 C40 C41 . . 120.5(3) ?
    C39 C40 C44 . . 115.5(3) ?
    C41 C40 C44 . . 123.4(2) ?
    C33 C41 C40 . . 126.5(2) ?
    C33 C41 C42 . . 117.1(3) ?
    C40 C41 C42 . . 116.4(3) ?
    C36 C42 C37 . . 120.8(3) ?
    C36 C42 C41 . . 119.5(3) ?
    C37 C42 C41 . . 119.7(3) ?
    O6 C43 O5 . . 124.7(2) ?
    O6 C43 C33 . . 116.8(2) ?
    O5 C43 C33 . . 118.1(2) ?
    O7 C44 O8 . . 123.1(2) ?
    O7 C44 C40 . . 119.8(2) ?
    O8 C44 C40 . . 117.0(2) ?
loop_
    _geom_torsion_atom_site_label_1
    _geom_torsion_atom_site_label_2
    _geom_torsion_atom_site_label_3
    _geom_torsion_atom_site_label_4
    _geom_torsion_site_symmetry_1
    _geom_torsion_site_symmetry_2
    _geom_torsion_site_symmetry_3
    _geom_torsion_site_symmetry_4
    _geom_torsion
    _geom_torsion_publ_flag
    O2W Mn1 O1 C21 . . . . 64.86(19) ?
    O8 Mn1 O1 C21 2_666 . . . 44.9(3) ?
    O1W Mn1 O1 C21 . . . . -32.36(19) ?
    N2 Mn1 O1 C21 . . . . -120.34(19) ?
    N1 Mn1 O1 C21 . . . . 167.10(19) ?
    O3W Mn2 O4 C22 . . . . 168.7(2) ?
    O5 Mn2 O4 C22 . . . . 125.1(3) ?
    O4W Mn2 O4 C22 . . . . 67.2(2) ?
    N3 Mn2 O4 C22 . . . . -23.4(2) ?
    N4 Mn2 O4 C22 . . . . -96.1(2) ?
    O4 Mn2 O5 C43 . . . . -23.0(4) ?
    O3W Mn2 O5 C43 . . . . -66.42(18) ?
    O4W Mn2 O5 C43 . . . . 34.68(18) ?
    N3 Mn2 O5 C43 . . . . 125.48(18) ?
    N4 Mn2 O5 C43 . . . . -161.66(18) ?
    O1 Mn1 N1 C1 . . . . -89.05(19) ?
    O2W Mn1 N1 C1 . . . . -4.3(2) ?
    O8 Mn1 N1 C1 2_666 . . . 75.76(19) ?
    O1W Mn1 N1 C1 . . . . 158.48(19) ?
    N2 Mn1 N1 C1 . . . . 177.0(2) ?
    O1 Mn1 N1 C5 . . . . 93.41(16) ?
    O2W Mn1 N1 C5 . . . . 178.20(15) ?
    O8 Mn1 N1 C5 2_666 . . . -101.78(16) ?
    O1W Mn1 N1 C5 . . . . -19.1(3) ?
    N2 Mn1 N1 C5 . . . . -0.50(15) ?
    O1 Mn1 N2 C10 . . . . 82.40(19) ?
    O8 Mn1 N2 C10 2_666 . . . -92.99(19) ?
    O1W Mn1 N2 C10 . . . . -7.17(19) ?
    N1 Mn1 N2 C10 . . . . 179.4(2) ?
    O1 Mn1 N2 C6 . . . . -95.01(16) ?
    O8 Mn1 N2 C6 2_666 . . . 89.60(16) ?
    O1W Mn1 N2 C6 . . . . 175.42(16) ?
    N1 Mn1 N2 C6 . . . . 2.01(15) ?
    O4 Mn2 N3 C23 . . . . 87.9(2) ?
    O3W Mn2 N3 C23 . . . . 173.8(3) ?
    O5 Mn2 N3 C23 . . . . -84.6(2) ?
    O4W Mn2 N3 C23 . . . . 2.9(2) ?
    N4 Mn2 N3 C23 . . . . -179.3(2) ?
    O4 Mn2 N3 C27 . . . . -89.76(17) ?
    O3W Mn2 N3 C27 . . . . -3.9(4) ?
    O5 Mn2 N3 C27 . . . . 97.70(17) ?
    O4W Mn2 N3 C27 . . . . -174.78(17) ?
    N4 Mn2 N3 C27 . . . . 3.01(16) ?
    O4 Mn2 N4 C32 . . . . -85.9(2) ?
    O3W Mn2 N4 C32 . . . . -1.8(2) ?
    O5 Mn2 N4 C32 . . . . 84.7(2) ?
    O4W Mn2 N4 C32 . . . . -172.7(2) ?
    N3 Mn2 N4 C32 . . . . 179.6(2) ?
    O4 Mn2 N4 C28 . . . . 90.49(17) ?
    O3W Mn2 N4 C28 . . . . 174.57(17) ?
    O5 Mn2 N4 C28 . . . . -98.93(17) ?
    O4W Mn2 N4 C28 . . . . 3.7(4) ?
    N3 Mn2 N4 C28 . . . . -3.97(16) ?
    C5 N1 C1 C2 . . . . -0.4(4) ?
    Mn1 N1 C1 C2 . . . . -177.9(2) ?
    N1 C1 C2 C3 . . . . -0.6(4) ?
    C1 C2 C3 C4 . . . . 1.0(4) ?
    C2 C3 C4 C5 . . . . -0.5(4) ?
    C1 N1 C5 C4 . . . . 0.9(3) ?
    Mn1 N1 C5 C4 . . . . 178.60(18) ?
    C1 N1 C5 C6 . . . . -178.6(2) ?
    Mn1 N1 C5 C6 . . . . -0.9(2) ?
    C3 C4 C5 N1 . . . . -0.5(4) ?
    C3 C4 C5 C6 . . . . 179.0(2) ?
    C10 N2 C6 C7 . . . . -0.7(3) ?
    Mn1 N2 C6 C7 . . . . 176.86(17) ?
    C10 N2 C6 C5 . . . . 179.3(2) ?
    Mn1 N2 C6 C5 . . . . -3.1(2) ?
    N1 C5 C6 N2 . . . . 2.6(3) ?
    C4 C5 C6 N2 . . . . -176.8(2) ?
    N1 C5 C6 C7 . . . . -177.4(2) ?
    C4 C5 C6 C7 . . . . 3.2(3) ?
    N2 C6 C7 C8 . . . . 0.5(4) ?
    C5 C6 C7 C8 . . . . -179.5(2) ?
    C6 C7 C8 C9 . . . . -0.1(4) ?
    C7 C8 C9 C10 . . . . -0.1(4) ?
    C6 N2 C10 C9 . . . . 0.6(4) ?
    Mn1 N2 C10 C9 . . . . -176.84(19) ?
    C8 C9 C10 N2 . . . . -0.2(4) ?
    C19 C11 C12 C13 . . . . -0.6(4) ?
    C21 C11 C12 C13 . . . . 174.3(3) ?
    C11 C12 C13 C14 . . . . 1.7(5) ?
    C12 C13 C14 C20 . . . . -1.3(5) ?
    C20 C15 C16 C17 . . . . 2.3(5) ?
    C15 C16 C17 C18 . . . . 1.4(5) ?
    C16 C17 C18 C19 . . . . -4.7(4) ?
    C16 C17 C18 C22 . . . . 169.9(2) ?
    C17 C18 C19 C11 . . . . -175.1(2) ?
    C22 C18 C19 C11 . . . . 10.8(4) ?
    C17 C18 C19 C20 . . . . 4.1(4) ?
    C22 C18 C19 C20 . . . . -169.9(2) ?
    C12 C11 C19 C18 . . . . 178.5(3) ?
    C21 C11 C19 C18 . . . . 4.3(4) ?
    C12 C11 C19 C20 . . . . -0.7(4) ?
    C21 C11 C19 C20 . . . . -175.0(2) ?
    C13 C14 C20 C15 . . . . -177.8(3) ?
    C13 C14 C20 C19 . . . . 0.0(5) ?
    C16 C15 C20 C14 . . . . 175.1(3) ?
    C16 C15 C20 C19 . . . . -2.7(4) ?
    C18 C19 C20 C14 . . . . -178.3(2) ?
    C11 C19 C20 C14 . . . . 1.0(4) ?
    C18 C19 C20 C15 . . . . -0.5(4) ?
    C11 C19 C20 C15 . . . . 178.8(2) ?
    Mn1 O1 C21 O2 . . . . 4.7(4) ?
    Mn1 O1 C21 C11 . . . . 178.84(15) ?
    C12 C11 C21 O2 . . . . 56.0(3) ?
    C19 C11 C21 O2 . . . . -129.5(3) ?
    C12 C11 C21 O1 . . . . -118.6(3) ?
    C19 C11 C21 O1 . . . . 55.8(3) ?
    Mn2 O4 C22 O3 . . . . -105.4(3) ?
    Mn2 O4 C22 C18 . . . . 70.1(3) ?
    C17 C18 C22 O3 . . . . 47.9(3) ?
    C19 C18 C22 O3 . . . . -137.7(3) ?
    C17 C18 C22 O4 . . . . -127.8(2) ?
    C19 C18 C22 O4 . . . . 46.5(3) ?
    C27 N3 C23 C24 . . . . -0.1(4) ?
    Mn2 N3 C23 C24 . . . . -177.8(2) ?
    N3 C23 C24 C25 . . . . -0.6(4) ?
    C23 C24 C25 C26 . . . . 0.5(4) ?
    C24 C25 C26 C27 . . . . 0.3(4) ?
    C23 N3 C27 C26 . . . . 1.0(4) ?
    Mn2 N3 C27 C26 . . . . 178.81(18) ?
    C23 N3 C27 C28 . . . . -179.7(2) ?
    Mn2 N3 C27 C28 . . . . -1.9(3) ?
    C25 C26 C27 N3 . . . . -1.1(4) ?
    C25 C26 C27 C28 . . . . 179.6(2) ?
    C32 N4 C28 C29 . . . . 0.2(4) ?
    Mn2 N4 C28 C29 . . . . -176.44(19) ?
    C32 N4 C28 C27 . . . . -179.0(2) ?
    Mn2 N4 C28 C27 . . . . 4.4(3) ?
    N3 C27 C28 N4 . . . . -1.7(3) ?
    C26 C27 C28 N4 . . . . 177.6(2) ?
    N3 C27 C28 C29 . . . . 179.2(2) ?
    C26 C27 C28 C29 . . . . -1.5(4) ?
    N4 C28 C29 C30 . . . . -0.6(4) ?
    C27 C28 C29 C30 . . . . 178.5(3) ?
    C28 C29 C30 C31 . . . . 0.1(4) ?
    C29 C30 C31 C32 . . . . 0.7(4) ?
    C28 N4 C32 C31 . . . . 0.7(4) ?
    Mn2 N4 C32 C31 . . . . 177.1(2) ?
    C30 C31 C32 N4 . . . . -1.1(4) ?
    C41 C33 C34 C35 . . . . 2.7(4) ?
    C43 C33 C34 C35 . . . . -174.6(2) ?
    C33 C34 C35 C36 . . . . -0.7(4) ?
    C34 C35 C36 C42 . . . . 0.1(5) ?
    C42 C37 C38 C39 . . . . -3.7(5) ?
    C37 C38 C39 C40 . . . . 0.7(4) ?
    C38 C39 C40 C41 . . . . 4.3(4) ?
    C38 C39 C40 C44 . . . . -167.2(2) ?
    C34 C33 C41 C40 . . . . 176.1(2) ?
    C43 C33 C41 C40 . . . . -7.0(4) ?
    C34 C33 C41 C42 . . . . -3.8(3) ?
    C43 C33 C41 C42 . . . . 173.1(2) ?
    C39 C40 C41 C33 . . . . 174.2(2) ?
    C44 C40 C41 C33 . . . . -15.1(4) ?
    C39 C40 C41 C42 . . . . -6.0(3) ?
    C44 C40 C41 C42 . . . . 164.8(2) ?
    C35 C36 C42 C37 . . . . 178.9(3) ?
    C35 C36 C42 C41 . . . . -1.4(4) ?
    C38 C37 C42 C36 . . . . -178.5(3) ?
    C38 C37 C42 C41 . . . . 1.7(4) ?
    C33 C41 C42 C36 . . . . 3.2(3) ?
    C40 C41 C42 C36 . . . . -176.7(2) ?
    C33 C41 C42 C37 . . . . -177.1(2) ?
    C40 C41 C42 C37 . . . . 3.1(3) ?
    Mn2 O5 C43 O6 . . . . -10.1(3) ?
    Mn2 O5 C43 C33 . . . . 176.67(15) ?
    C34 C33 C43 O6 . . . . -48.6(3) ?
    C41 C33 C43 O6 . . . . 134.4(2) ?
    C34 C33 C43 O5 . . . . 125.2(2) ?
    C41 C33 C43 O5 . . . . -51.8(3) ?
    Mn1 O8 C44 O7 2_666 . . . 107.6(3) ?
    Mn1 O8 C44 C40 2_666 . . . -68.3(3) ?
    C39 C40 C44 O7 . . . . -41.9(3) ?
    C41 C40 C44 O7 . . . . 146.9(2) ?
    C39 C40 C44 O8 . . . . 134.2(2) ?
    C41 C40 C44 O8 . . . . -37.0(3) ?
loop_
    _geom_hbond_atom_site_label_D
    _geom_hbond_atom_site_label_H
    _geom_hbond_atom_site_label_A
    _geom_hbond_site_symmetry_A
    _geom_hbond_distance_DH
    _geom_hbond_distance_HA
    _geom_hbond_distance_DA
    _geom_hbond_angle_DHA
    O1W H1WA O2 . 0.85 2.00 2.690(2) 138.7
    O1W H1WB O6 2_666 0.84 2.01 2.776(2) 151.1
    O2W H2WA O4 . 0.83 1.90 2.712(2) 166.1
    O2W H2WB O5W . 0.83 1.90 2.716(3) 169.0
    O3W H3WA O8 . 0.84 1.92 2.742(2) 166.5
    O3W H3WB O2W . 0.84 2.24 3.083(3) 179.6
    O4W H4WA O6 . 0.87 1.78 2.622(2) 161.4
    O4W H4WB O6W . 0.83 2.03 2.853(3) 170.4
    O5W H5WA O7 2_666 0.97 2.16 2.807(3) 123.3
    O5W H5WB O6W . 0.94 2.07 2.930(3) 150.4
    O6W H6WA O7 1_455 0.84 1.99 2.798(3) 163.6
    O6W H6WB O3 . 0.81 1.95 2.752(3) 170.7
data_global
_journal_date_recd_electronic     2010-11-18
_journal_date_accepted     2010-11-26
_journal_name_full     'Acta Crystallographica, Section E'
_journal_year     2010
_journal_volume     66
_journal_issue     12
_journal_page_first     m1705
_journal_page_last     m1705
_journal_paper_category     QM
_journal_coeditor_code     LH5168
_publ_contact_author_name     'Chen, Ling'
_publ_contact_author_address
;
College of Chemical Engineering and Pharmacy
Jinhua College of Profession and Technology
Jinhua
Zhejiang 321017
People's Republic of China
;
_publ_contact_author_email     'chenling78@126.com'
_publ_contact_author_fax     '86-579-82282595'
_publ_contact_author_phone     '86-579-82282373'
_publ_section_title
;\
<i>cyclo</i>-Tetrakis(\m-naphthalene-1,8-dicarboxylato)tetrakis[diaqua(2,2'-\
bipyridine)manganese(II)] tetrahydrate
;
loop_
    _publ_author_name
    _publ_author_address
    'Chen, Ling'
;
School of Pharmacy and Material Engineering
Jinhua College of Vocation and Technology
Jinhua
Zhejiang 321017
People's Republic of China
;
