# Supplementary material for: cyclo-Tetra­kis(μ-naphthalene-1,8-dicarboxyl­ato)tetra­kis­[diaqua­(2,2′-bipyridine)­manganese(II)] tetra­hydrate
Source: Acta Crystallogr Sect E Struct Rep Online. 2010 Nov 30;66(Pt 12):m1705. doi: 10.1107/S1600536810049433 (PMC3011697; doi:10.1107/S1600536810049433)
Supplement: Supplementary file 2 [file e-66-m1705-Isup2.hkl]

# 
# h,k,l, Fc-squared, Fo-squared, sigma(Fo-squared) and status flag 
# 
data_I
_shelx_title ' I         P-1          R = 0.04' 
_shelx_refln_list_code          4 
_shelx_F_calc_maximum      255.40 
_exptl_crystal_F_000       988.00 
_reflns_d_resolution_high  0.7663 
 
loop_ 
 _symmetry_equiv_pos_as_xyz 
 'x, y, z' 
 '-x, -y, -z' 
 
_cell_length_a    10.3323 
_cell_length_b    14.3847 
_cell_length_c    15.4299 
_cell_angle_alpha  77.760 
_cell_angle_beta   74.198 
_cell_angle_gamma  76.009 
 
_shelx_F_squared_multiplier     1.000 
 
loop_ 
 _refln_index_h 
 _refln_index_k 
 _refln_index_l 
 _refln_F_squared_calc 
 _refln_F_squared_meas 
 _refln_F_squared_sigma 
 _refln_observed_status 
   1   0   0      520.93      600.62      7.29 o 
   2   0   0     3045.98     2881.60     26.71 o 
   3   0   0       14.51       16.34      3.03 o 
   4   0   0    12081.90    12475.53    125.25 o 
   5   0   0     1046.44     1162.16     20.23 o 
   6   0   0       26.86       19.85      4.50 o 
   7   0   0       82.44      100.79      8.52 o 
   8   0   0     1220.56     1306.88     36.84 o 
   9   0   0      610.46      582.32     41.27 o 
  10   0   0       19.13       13.41     13.46 o 
  11   0   0       26.71       26.61     27.65 o 
 -11   1   0        4.90       -0.12     36.30 o 
 -10   1   0      100.52      105.38     19.92 o 
  -9   1   0      132.97      104.47     17.95 o 
  -8   1   0      169.03      147.33     18.44 o 
  -7   1   0      288.51      320.82     17.25 o 
  -6   1   0       21.20       22.68      4.66 o 
  -5   1   0     1426.48     1290.25     19.54 o 
  -4   1   0       87.64       97.24      8.39 o 
  -3   1   0     4746.85     4761.06     45.08 o 
  -2   1   0        6.07       -1.63      1.63 o 
  -1   1   0     5870.15     5703.42     47.07 o 
   0   1   0     6569.27     6611.75    195.87 o 
   1   1   0    65226.91    60467.88    527.31 o 
   2   1   0        2.93       -1.81      1.81 o 
   3   1   0      336.79      415.60      9.58 o 
   4   1   0        7.79        4.94      3.18 o 
   5   1   0     2363.87     2500.73     33.11 o 
   6   1   0      934.43     1017.51     20.24 o 
   7   1   0      144.21      148.46     13.38 o 
   8   1   0       71.92       76.32     12.05 o 
   9   1   0     2760.07     2670.08     59.15 o 
  10   1   0      208.06      187.31     44.07 o 
  11   1   0       46.46       60.67     23.87 o 
  12   1   0       49.90       39.71     39.52 o 
 -11   2   0        6.36      -30.43     30.43 o 
 -10   2   0      655.31      598.65     37.01 o 
  -9   2   0      226.04      277.59     32.10 o 
  -8   2   0        1.90       14.42     10.50 o 
  -7   2   0       30.74       21.03     11.88 o 
  -6   2   0      146.09      161.54     11.21 o 
  -5   2   0     1084.22     1085.09     16.85 o 
  -4   2   0     2743.65     2522.12     29.27 o 
  -3   2   0      183.26      200.31      6.35 o 
  -2   2   0     1412.55     1546.53     19.43 o 
  -1   2   0     1070.66     1138.42     12.73 o 
   0   2   0     1160.47     1274.30     15.27 o 
   1   2   0       13.49       14.68      1.59 o 
   2   2   0     5103.87     5135.35     43.88 o 
   3   2   0      601.71      611.60      9.63 o 
   4   2   0    12546.61    12687.19    107.34 o 
   5   2   0     1294.18     1237.09     20.59 o 
   6   2   0     1028.89     1034.99     20.61 o 
   7   2   0     1072.90     1138.67     23.53 o 
   8   2   0      536.95      497.38     21.40 o 
   9   2   0     1172.87     1075.23     36.24 o 
  10   2   0     1054.48     1187.57     48.74 o 
  11   2   0       20.31        0.37     19.76 o 
  12   2   0      164.72      165.57     46.57 o 
 -11   3   0       20.11       25.98     43.85 o 
 -10   3   0        9.39       22.74     19.29 o 
  -9   3   0     2346.21     2545.67     68.84 o 
  -8   3   0      385.30      434.12     25.82 o 
  -7   3   0       32.16       26.62     10.57 o 
  -6   3   0      736.07      662.19     24.89 o 
  -5   3   0       22.20       33.96      5.11 o 
  -4   3   0     1028.57      976.44     17.63 o 
  -3   3   0      356.69      303.11      8.76 o 
  -2   3   0     1698.25     1578.27     20.56 o 
  -1   3   0       23.13       24.03      2.93 o 
   0   3   0     5199.05     4891.66     52.12 o 
   1   3   0      571.19      544.39      8.75 o 
   2   3   0      614.63      525.80      8.87 o 
   3   3   0      920.44      847.15     12.77 o 
   4   3   0      853.57      844.11     16.78 o 
   5   3   0     7474.42     7522.46     72.78 o 
   6   3   0      558.43      517.70     13.96 o 
   7   3   0     1582.74     1670.25     32.06 o 
   8   3   0      258.38      247.96     14.93 o 
   9   3   0     1183.20     1143.64     37.44 o 
  10   3   0       51.04       41.88     15.78 o 
  11   3   0       35.35       -1.07     15.92 o 
  12   3   0        6.79       34.82     33.34 o 
 -10   4   0        9.44       -7.55     21.71 o 
  -9   4   0       21.56        7.39     16.61 o 
  -8   4   0      175.30      201.74     19.66 o 
  -7   4   0       10.22        3.20      8.44 o 
  -6   4   0      344.41      356.07     35.24 o 
  -5   4   0      432.86      401.99     16.40 o 
  -4   4   0      190.07      212.25     10.66 o 
  -3   4   0      221.51      282.10     10.64 o 
  -2   4   0       53.80       85.25      5.06 o 
  -1   4   0      708.52      867.17     14.92 o 
   0   4   0     8223.93     7410.18     77.64 o 
   1   4   0     2403.47     2357.22     38.93 o 
   2   4   0     1643.13     1481.20     16.47 o 
   3   4   0     1859.96     2018.54     23.90 o 
   4   4   0        0.01        1.83      2.91 o 
   5   4   0      584.26      523.80     13.17 o 
   6   4   0      268.18      253.60     10.98 o 
   7   4   0       25.19       20.88      7.25 o 
   8   4   0      870.99      960.75     26.07 o 
   9   4   0      581.79      584.91     32.16 o 
  10   4   0       95.96       86.16     18.62 o 
  11   4   0      149.54      149.02     29.56 o 
  12   4   0       50.08       23.42     22.96 o 
 -10   5   0       81.61       40.94     28.57 o 
  -9   5   0        0.49       -1.92     19.36 o 
  -8   5   0       41.75       33.20     11.76 o 
  -7   5   0      203.60      200.58     28.34 o 
  -6   5   0       26.06       29.07     10.04 o 
  -5   5   0      604.96      619.15     23.86 o 
  -4   5   0     1018.07      958.20     18.87 o 
  -3   5   0      518.15      563.77     14.56 o 
  -2   5   0     4470.16     4735.60     55.23 o 
  -1   5   0      410.92      439.50     12.60 o 
   0   5   0      866.30      757.90     16.55 o 
   1   5   0      286.60      250.01      8.29 o 
   2   5   0     5452.76     5384.44     50.42 o 
   3   5   0       83.18       74.42      5.36 o 
   4   5   0     6794.45     6911.54     67.99 o 
   5   5   0       46.88       46.76      5.98 o 
   6   5   0      496.90      497.46     17.21 o 
   7   5   0      320.02      317.81     16.27 o 
   8   5   0      273.86      276.25     16.67 o 
   9   5   0     1293.68     1375.80     43.40 o 
  10   5   0      765.29      751.69     52.32 o 
  11   5   0        0.44       22.17     16.97 o 
  12   5   0      226.26      249.87     38.38 o 
 -10   6   0      349.19      457.55     62.71 o 
  -9   6   0      348.81      440.46     44.36 o 
  -8   6   0        1.85      -13.74     14.15 o 
  -7   6   0       40.15       40.59     15.18 o 
  -6   6   0      283.85      292.69     20.94 o 
  -5   6   0      657.11      648.98     31.49 o 
  -4   6   0     2710.08     2708.67     54.78 o 
  -3   6   0     1382.34     1311.16     26.86 o 
  -2   6   0      608.73      636.88     16.79 o 
  -1   6   0     8199.95     8378.78     82.86 o 
   0   6   0      840.61      931.32     16.37 o 
   1   6   0     4708.86     4692.54     51.94 o 
   2   6   0       42.02       32.48      4.44 o 
   3   6   0     1175.63     1248.36     21.72 o 
   4   6   0      455.71      357.52     11.52 o 
   5   6   0     1318.20     1342.20     22.83 o 
   6   6   0      101.12       91.81     11.85 o 
   7   6   0       97.90      114.11     12.18 o 
   8   6   0        7.51        7.69      7.89 o 
   9   6   0       95.26      109.82     21.28 o 
  10   6   0      154.30      167.23     82.41 o 
  11   6   0      290.85      249.62     38.42 o 
  12   6   0      187.24      264.40     56.10 o 
 -10   7   0      137.98       64.94     35.07 o 
  -9   7   0      585.75      549.40     65.37 o 
  -8   7   0       74.46      124.26     43.76 o 
  -7   7   0       88.94       76.03     17.17 o 
  -6   7   0        6.71       -4.71     12.92 o 
  -5   7   0        4.82       -5.95      8.48 o 
  -4   7   0      345.88      331.79     16.57 o 
  -3   7   0      924.43      854.61     25.01 o 
  -2   7   0      224.43      225.59     12.95 o 
  -1   7   0      780.47      726.22     24.76 o 
   0   7   0     6489.56     6661.37     67.75 o 
   1   7   0      342.24      353.32     17.32 o 
   2   7   0      325.43      314.47     10.77 o 
   3   7   0       10.67       15.11      4.37 o 
   4   7   0       13.74       17.47      4.69 o 
   5   7   0     1657.29     1710.50     29.57 o 
   6   7   0      575.67      586.03     23.84 o 
   7   7   0       46.73       51.05      9.26 o 
   8   7   0      735.20      808.85     28.88 o 
   9   7   0        0.08        8.65     13.54 o 
  10   7   0       63.60       53.24     28.36 o 
  11   7   0       47.45      -10.76     27.03 o 
  12   7   0        3.28      -26.29     26.29 o 
 -10   8   0       18.88       13.85     29.07 o 
  -9   8   0       19.55      -21.46     21.46 o 
  -8   8   0      268.27      251.10     46.45 o 
  -7   8   0      106.43      113.30     43.08 o 
  -6   8   0      244.32      250.22     24.78 o 
  -5   8   0      817.66      814.56     36.36 o 
  -4   8   0       25.93       23.80      9.04 o 
  -3   8   0      199.42      205.08     16.26 o 
  -2   8   0       82.94       55.53     11.08 o 
  -1   8   0      360.85      346.40     21.80 o 
   0   8   0     3615.43     3486.78     71.03 o 
   1   8   0     1558.22     1519.62     39.53 o 
   2   8   0      211.80      252.06     11.30 o 
   3   8   0       71.21       68.89      7.47 o 
   4   8   0        1.59       -0.59      4.85 o 
   5   8   0      496.70      482.96     26.50 o 
   6   8   0      496.27      502.32     25.55 o 
   7   8   0       37.05       26.11      8.44 o 
   8   8   0      439.17      516.90     25.12 o 
   9   8   0     1146.23     1199.85     51.37 o 
  10   8   0       80.80       77.11     24.79 o 
  11   8   0       31.88       30.18     33.09 o 
  12   8   0        7.35       -8.60     32.22 o 
  -9   9   0        0.05       31.48     31.36 o 
  -8   9   0        0.00        8.35     24.92 o 
  -7   9   0      115.67       91.16     32.72 o 
  -6   9   0      960.34      910.77     97.72 o 
  -5   9   0      418.41      429.55     30.89 o 
  -4   9   0      313.89      343.28     27.35 o 
  -3   9   0      135.61      145.86     15.31 o 
  -2   9   0      260.42      286.84     19.27 o 
  -1   9   0      409.91      402.51     25.98 o 
   0   9   0      478.44      484.51     21.69 o 
   1   9   0      120.95      106.69     12.48 o 
   2   9   0       53.63       36.64      6.76 o 
   3   9   0      920.87      986.43     24.73 o 
   4   9   0     1176.15     1273.71     28.72 o 
   5   9   0      112.52       91.58     10.05 o 
   6   9   0      583.46      547.69     25.13 o 
   7   9   0       45.44       45.24     10.57 o 
   8   9   0      120.18      105.91     17.78 o 
   9   9   0     1022.67     1103.45     64.63 o 
  10   9   0       94.24      135.79     56.87 o 
  11   9   0       10.93        0.19     29.07 o 
  12   9   0        1.02       48.18     37.91 o 
  -9  10   0       19.09       16.64     30.31 o 
  -8  10   0       11.26        7.17     30.49 o 
  -7  10   0       74.10       95.93     34.88 o 
  -6  10   0      124.16      104.47     26.97 o 
  -5  10   0       55.30       57.87     16.35 o 
  -4  10   0      370.88      357.40     31.73 o 
  -3  10   0      149.85      166.95     26.62 o 
  -2  10   0       38.00       31.55     13.46 o 
  -1  10   0     1955.28     2170.55     57.26 o 
   0  10   0      660.01      751.01     46.51 o 
   1  10   0       15.85       14.71      8.48 o 
   2  10   0      298.71      280.88     16.56 o 
   3  10   0      163.26      155.12     13.59 o 
   4  10   0     1125.92     1158.17     28.51 o 
   5  10   0      351.86      374.59     20.63 o 
   6  10   0      888.31      876.44     29.94 o 
   7  10   0      450.70      465.63     24.28 o 
   8  10   0      140.70      133.83     21.28 o 
   9  10   0        1.26        4.30     22.27 o 
  10  10   0       33.30       25.02     21.10 o 
  11  10   0      111.06      148.99     50.59 o 
  -8  11   0       12.85        5.13     29.13 o 
  -7  11   0       21.16       16.58     28.20 o 
  -6  11   0      484.36      627.64     70.07 o 
  -5  11   0      173.31      186.04     40.02 o 
  -4  11   0      205.86      170.86     21.62 o 
  -3  11   0       15.85        4.00     17.26 o 
  -2  11   0      285.08      318.99     27.17 o 
  -1  11   0      395.07      448.00     41.12 o 
   0  11   0      842.69      813.69     83.44 o 
   1  11   0       15.73        9.08      8.71 o 
   2  11   0        5.30        1.12      6.75 o 
   3  11   0     1016.91     1008.73     39.49 o 
   4  11   0        3.63        6.26      6.73 o 
   5  11   0        3.15        7.92      8.30 o 
   6  11   0      157.24      182.73     16.97 o 
   7  11   0       59.56       65.42     14.10 o 
   8  11   0      192.68      193.22     24.52 o 
   9  11   0        8.50        4.63     17.95 o 
  10  11   0       10.06       13.13     23.04 o 
  11  11   0        5.91      -11.02     21.64 o 
  -7  12   0        0.48      -23.81     24.37 o 
  -6  12   0      149.68      137.06     39.52 o 
  -5  12   0      321.92      451.18     60.86 o 
  -4  12   0       34.60       32.36     17.71 o 
  -3  12   0      821.13      716.14     69.46 o 
  -2  12   0       60.83       29.10     26.56 o 
  -1  12   0       97.91       71.91     16.62 o 
   0  12   0     2001.45     1993.97     85.93 o 
   1  12   0        7.22        3.73     10.78 o 
   2  12   0      799.86      778.71     37.77 o 
   3  12   0        2.40       11.66      8.15 o 
   4  12   0      368.08      331.27     18.74 o 
   5  12   0        4.76        1.86      9.13 o 
   6  12   0      182.37      191.13     29.22 o 
   7  12   0        0.47       -2.33     13.39 o 
   8  12   0        2.43       16.08     18.45 o 
   9  12   0       75.08       84.99     26.89 o 
  10  12   0        8.98       -8.92     21.47 o 
  11  12   0       61.33      139.65     51.83 o 
  -7  13   0        8.76       -1.92     30.92 o 
  -6  13   0       22.83        8.60     27.83 o 
  -5  13   0       27.89       44.28     31.05 o 
  -4  13   0      116.30       52.88     33.52 o 
  -3  13   0      367.55      386.92     56.47 o 
  -2  13   0      872.16      974.15     80.19 o 
  -1  13   0       72.84       54.78     18.07 o 
   0  13   0      149.45      146.38     34.81 o 
   1  13   0      179.55      181.88     18.80 o 
   2  13   0      733.79      659.86     31.43 o 
   3  13   0      408.41      418.99     23.31 o 
   4  13   0      932.60     1012.93     37.22 o 
   5  13   0      116.14       88.97     15.46 o 
   6  13   0      527.44      432.44     45.73 o 
   7  13   0        2.14       18.56     18.11 o 
   8  13   0       52.48       30.02     47.19 o 
   9  13   0       68.50       67.62     28.26 o 
  10  13   0       23.58       37.29     37.48 o 
  -6  14   0        0.80       -4.21     29.81 o 
  -5  14   0        3.80        9.34     34.94 o 
  -4  14   0       11.11       19.85     29.56 o 
  -3  14   0       34.46       10.76     21.89 o 
  -2  14   0      511.62      503.88     65.68 o 
  -1  14   0      305.01      309.12     31.28 o 
   0  14   0       58.93       61.13     17.48 o 
   1  14   0      139.95      120.60     20.85 o 
   2  14   0       25.94       27.17     14.75 o 
   3  14   0       53.83       48.28     15.66 o 
   4  14   0      255.45      257.50     28.36 o 
   5  14   0      735.61      782.97     95.90 o 
   6  14   0      174.25      170.02     24.62 o 
   7  14   0      422.28      485.34     49.36 o 
   8  14   0       36.57       31.75     21.85 o 
   9  14   0        3.96      -26.29     29.56 o 
  10  14   0        9.69       21.34     43.11 o 
  -5  15   0        1.01      -29.07     29.07 o 
  -4  15   0       16.07       37.48     32.35 o 
  -3  15   0       23.11       56.16     31.05 o 
  -2  15   0        3.67      -16.08     20.47 o 
  -1  15   0      144.61      125.80     36.24 o 
   0  15   0       32.80        4.85     17.09 o 
   1  15   0        9.73       14.59     15.16 o 
   2  15   0      152.98      192.92     26.00 o 
   3  15   0        0.12        0.43     29.07 o 
   4  15   0       24.82       26.17     20.56 o 
   5  15   0      127.59      103.02     51.73 o 
   6  15   0       17.80       32.80     19.59 o 
   7  15   0      228.96      140.07     31.57 o 
   8  15   0      118.37      182.45     52.76 o 
   9  15   0       15.59       -0.99     33.58 o 
  -4  16   0        0.03       46.39     39.27 o 
  -3  16   0        0.46       -2.04     28.08 o 
  -2  16   0       22.04       22.70     23.87 o 
  -1  16   0       92.52       33.77     25.73 o 
   0  16   0        3.51       27.40     25.79 o 
   1  16   0        7.85        4.51     17.95 o 
   2  16   0       18.68       22.84     19.40 o 
   3  16   0      155.46      179.93     32.95 o 
   4  16   0       43.71       29.39     21.56 o 
   5  16   0        3.72        1.01     18.57 o 
   6  16   0        9.43       -4.70     28.20 o 
   7  16   0       12.15       23.44     35.01 o 
   8  16   0       48.03       97.23     45.58 o 
  -2  17   0       24.56       41.69     31.36 o 
  -1  17   0        0.69      -20.47     20.47 o 
   0  17   0       11.53       20.53     24.68 o 
   1  17   0        3.64       18.10     33.68 o 
   2  17   0        0.94        8.51     23.38 o 
   3  17   0       60.22      114.62     46.94 o 
   4  17   0      163.06      206.08     49.05 o 
   5  17   0       17.03       49.54     34.82 o 
   1  18   0       65.65       83.56     39.83 o 
   2  18   0        1.10      -18.86     29.38 o 
   3  18   0       40.68       24.24     29.44 o 
   4  18   0       33.10       41.44     35.56 o 
  -3 -18   1        2.11      -25.11     30.55 o 
  -2 -18   1        0.07       12.62     28.76 o 
  -1 -18   1      123.42       62.53     36.74 o 
  -5 -17   1       73.65       79.23     39.46 o 
  -4 -17   1        3.22       -1.86     27.21 o 
  -3 -17   1       17.86       20.84     32.66 o 
  -2 -17   1        0.98       10.76     23.94 o 
  -1 -17   1        5.69       -9.42     19.57 o 
   0 -17   1      198.79      173.98     44.35 o 
   1 -17   1       23.27        7.79     27.28 o 
   2 -17   1       24.00       57.89     34.45 o 
  -7 -16   1       60.00       63.89     39.89 o 
  -6 -16   1        2.95       11.87     22.84 o 
  -5 -16   1      188.10      135.00     29.28 o 
  -4 -16   1       41.60       27.35     21.23 o 
  -3 -16   1      174.35      115.36     27.74 o 
  -2 -16   1       73.04       63.07     32.22 o 
  -1 -16   1        2.85      -16.60     16.88 o 
   0 -16   1       98.18      111.64     36.74 o 
   1 -16   1       76.09       66.05     31.85 o 
   2 -16   1       24.21        3.77     27.21 o 
   3 -16   1       36.27       57.64     35.32 o 
  -8 -15   1       17.18       -0.87     27.83 o 
  -7 -15   1        0.96       -8.54     27.77 o 
  -6 -15   1       19.10       -1.83     15.46 o 
  -5 -15   1       80.27       57.24     23.90 o 
  -4 -15   1      339.74      253.27     34.67 o 
  -3 -15   1       11.15      -12.84     16.81 o 
  -2 -15   1      420.12      459.55     37.96 o 
  -1 -15   1       85.20      160.31     25.22 o 
   0 -15   1       70.71       68.24     24.28 o 
   1 -15   1        0.85       14.78     22.82 o 
   2 -15   1        0.83      -15.40     22.39 o 
   3 -15   1       16.35       65.13     31.98 o 
   4 -15   1       13.65      -11.50     26.66 o 
   5 -15   1       43.51       91.04     41.69 o 
  -9 -14   1       82.14      125.30     48.86 o 
  -8 -14   1       10.19       19.98     35.07 o 
  -7 -14   1       14.06       27.15     18.48 o 
  -6 -14   1      135.71      129.69     31.75 o 
  -5 -14   1       27.44        6.37     14.53 o 
  -4 -14   1      237.95      214.32     25.93 o 
  -3 -14   1        8.72       13.88     16.40 o 
  -2 -14   1       31.82       29.11     14.77 o 
  -1 -14   1      689.93      697.31     42.04 o 
   0 -14   1      245.47      259.15     28.24 o 
   1 -14   1       47.74       25.65     19.20 o 
   2 -14   1      189.68      206.45     44.47 o 
   3 -14   1        7.95       12.00     25.98 o 
   4 -14   1       49.81       52.21     23.02 o 
   5 -14   1       64.20       85.72     41.75 o 
   6 -14   1        3.26        9.09     33.46 o 
 -10 -13   1       84.81       65.06     43.97 o 
  -9 -13   1       14.62        5.05     33.49 o 
  -8 -13   1       60.41       60.54     50.10 o 
  -7 -13   1        0.10        6.13     15.08 o 
  -6 -13   1      662.45      717.53    106.48 o 
  -5 -13   1      834.38      758.77     57.44 o 
  -4 -13   1       15.21       11.22     12.89 o 
  -3 -13   1      268.49      300.68     24.02 o 
  -2 -13   1      577.81      597.94     37.16 o 
  -1 -13   1      596.21      656.12     43.20 o 
   0 -13   1     1158.28     1200.39     53.45 o 
   1 -13   1       68.54       55.23     16.25 o 
   2 -13   1      952.35      979.64     63.00 o 
   3 -13   1      223.32      242.88     47.75 o 
   4 -13   1       13.60       22.94     19.26 o 
   5 -13   1        3.06       45.58     32.90 o 
   6 -13   1       22.75        2.54     30.49 o 
   7 -13   1       29.06       -1.36     29.56 o 
 -10 -12   1        0.55       17.64     23.31 o 
  -9 -12   1       12.78       36.90     23.62 o 
  -8 -12   1       15.95        5.44     18.57 o 
  -7 -12   1       24.29        3.02     13.60 o 
  -6 -12   1       22.87        9.64     14.71 o 
  -5 -12   1      324.05      357.84     25.80 o 
  -4 -12   1      526.96      529.53     27.20 o 
  -3 -12   1       39.02       26.17      8.59 o 
  -2 -12   1      766.09      727.75     27.47 o 
  -1 -12   1     1353.06     1228.72     85.77 o 
   0 -12   1       98.58       74.26     15.89 o 
   1 -12   1       73.76      107.04     19.24 o 
   2 -12   1       23.57        4.10     14.55 o 
   3 -12   1     1199.82     1173.39     64.48 o 
   4 -12   1      120.39      128.99     65.06 o 
   5 -12   1       71.66       79.05     22.39 o 
   6 -12   1       48.47       63.58     33.89 o 
   7 -12   1        2.19      -11.26     26.22 o 
 -11 -11   1       46.91       -7.73     33.52 o 
 -10 -11   1      143.30      174.52     40.82 o 
  -9 -11   1      132.85      107.32     28.57 o 
  -8 -11   1       29.85       31.82     20.62 o 
  -7 -11   1      269.50      269.65     24.63 o 
  -6 -11   1        7.10       12.60      8.99 o 
  -5 -11   1       16.49       14.25      8.77 o 
  -4 -11   1      252.66      266.38     19.56 o 
  -3 -11   1       17.23       12.95      7.28 o 
  -2 -11   1      891.30      996.24     38.06 o 
  -1 -11   1      185.14      219.81     34.81 o 
   0 -11   1      251.56      258.08     24.39 o 
   1 -11   1       25.07       23.11     11.49 o 
   2 -11   1       88.45      105.57     17.55 o 
   3 -11   1       42.52       35.90     18.15 o 
   4 -11   1     1032.96      970.12     45.13 o 
   5 -11   1      125.42      165.58     27.15 o 
   6 -11   1      280.78      268.98     49.60 o 
   7 -11   1      213.05      252.34     50.47 o 
   8 -11   1       27.60       43.05     33.34 o 
 -11 -10   1        2.81      -20.98     20.98 o 
 -10 -10   1       53.75       35.37     30.99 o 
  -9 -10   1      323.51      341.58     41.74 o 
  -8 -10   1       14.02       13.11     12.01 o 
  -7 -10   1      110.83      133.10     16.37 o 
  -6 -10   1      149.46      134.87     16.44 o 
  -5 -10   1      571.32      561.10     24.79 o 
  -4 -10   1      114.11      107.45     11.07 o 
  -3 -10   1      337.27      316.93     16.84 o 
  -2 -10   1      457.26      458.11     18.88 o 
  -1 -10   1     3640.22     3709.75     68.76 o 
   0 -10   1      749.75      694.32     33.97 o 
   1 -10   1      270.80      288.54     26.02 o 
   2 -10   1        2.25        7.66     10.19 o 
   3 -10   1      183.99      153.19     27.68 o 
   4 -10   1        0.91        6.02     11.48 o 
   5 -10   1      904.00      903.42     55.02 o 
   6 -10   1       78.84       66.23     23.56 o 
   7 -10   1      260.18      223.52     44.90 o 
   8 -10   1      220.02      204.04     45.15 o 
   9 -10   1        3.44       29.69     36.61 o 
 -12  -9   1       39.48       30.49     37.79 o 
 -11  -9   1      297.22      413.39     70.75 o 
 -10  -9   1       10.60       14.10     17.05 o 
  -9  -9   1       28.64       30.84     17.83 o 
  -8  -9   1      481.44      538.99     27.30 o 
  -7  -9   1       89.25       71.40     11.26 o 
  -6  -9   1      160.90      156.43     13.33 o 
  -5  -9   1      129.77      144.47     13.65 o 
  -4  -9   1      207.45      198.11     13.16 o 
  -3  -9   1       32.15       29.75      7.20 o 
  -2  -9   1       36.31       34.29      7.46 o 
  -1  -9   1     2168.78     2056.68     61.40 o 
   0  -9   1     2566.94     2612.58     51.80 o 
   1  -9   1       56.72       56.22     10.25 o 
   2  -9   1      163.79      167.05     18.48 o 
   3  -9   1      371.17      346.58     44.44 o 
   4  -9   1       54.07       73.23     14.95 o 
   5  -9   1        5.61        6.95     11.34 o 
   6  -9   1       38.76       35.51     15.45 o 
   7  -9   1        1.49       10.51     15.82 o 
   8  -9   1      189.36      193.09     43.91 o 
   9  -9   1      185.31      186.16     46.57 o 
 -12  -8   1       15.10       45.03     36.06 o 
 -11  -8   1      121.95      109.62     30.19 o 
 -10  -8   1      331.18      375.36     39.88 o 
  -9  -8   1      105.17      141.74     23.25 o 
  -8  -8   1      159.43      137.37     15.83 o 
  -7  -8   1        4.01       -3.59      7.12 o 
  -6  -8   1      118.05       89.45     10.55 o 
  -5  -8   1      254.57      249.87     14.84 o 
  -4  -8   1      102.40       95.67      8.53 o 
  -3  -8   1      790.82      836.89     19.83 o 
  -2  -8   1     3151.03     3343.96     40.81 o 
  -1  -8   1      356.51      367.75     12.65 o 
   0  -8   1       49.43       46.15      6.24 o 
   1  -8   1       18.82       24.59      7.74 o 
   2  -8   1      202.01      259.67     17.24 o 
   3  -8   1      626.68      597.65     24.59 o 
   4  -8   1      334.46      370.84     28.83 o 
   5  -8   1       61.13       91.99     15.98 o 
   6  -8   1      299.99      336.70     28.14 o 
   7  -8   1        3.86        7.89     12.89 o 
   8  -8   1      226.83      170.76     38.04 o 
   9  -8   1      227.78      186.84     41.93 o 
  10  -8   1       34.78       51.09     35.69 o 
 -12  -7   1       24.59       36.61     36.61 o 
 -11  -7   1        1.62        2.32     21.47 o 
 -10  -7   1      714.41      801.05     54.02 o 
  -9  -7   1      758.71      759.28     43.82 o 
  -8  -7   1        0.66        1.86      7.76 o 
  -7  -7   1      925.15      996.89     30.35 o 
  -6  -7   1      608.36      591.15     31.91 o 
  -5  -7   1       80.58       66.68      8.32 o 
  -4  -7   1     1205.08     1148.63     22.89 o 
  -3  -7   1     1379.00     1531.70     22.51 o 
  -2  -7   1     2880.84     2756.86     34.37 o 
  -1  -7   1     6051.22     6114.31     65.91 o 
   0  -7   1      863.57      907.27     19.69 o 
   1  -7   1      305.39      223.26     16.22 o 
   2  -7   1      204.27      243.00     11.06 o 
   3  -7   1      144.03      160.62     13.38 o 
   4  -7   1     1049.07     1087.01     33.53 o 
   5  -7   1       37.69       19.39     18.91 o 
   6  -7   1        8.32        3.99     10.34 o 
   7  -7   1     1020.16     1050.12     43.68 o 
   8  -7   1       35.17       33.26     16.01 o 
   9  -7   1       45.52       18.49     23.19 o 
  10  -7   1       25.00       39.64     31.60 o 
 -12  -6   1       16.11      -25.98     27.96 o 
 -11  -6   1       49.84        7.99     21.28 o 
 -10  -6   1        2.01        8.59     19.51 o 
  -9  -6   1      556.77      609.33     39.19 o 
  -8  -6   1      153.35      110.38     13.74 o 
  -7  -6   1        2.74       -6.98      6.98 o 
  -6  -6   1     2370.40     2301.14     44.34 o 
  -5  -6   1       13.40       19.71      4.85 o 
  -4  -6   1        1.22       -2.38      3.21 o 
  -3  -6   1     1345.69     1450.18     21.41 o 
  -2  -6   1     4047.87     4236.43     42.38 o 
  -1  -6   1     5603.04     5443.95     58.70 o 
   0  -6   1     6370.63     6848.50     82.97 o 
   1  -6   1     1980.33     2028.58     35.91 o 
   2  -6   1        5.01        6.17      3.93 o 
   3  -6   1        1.32        0.64      3.58 o 
   4  -6   1      531.28      517.38     16.39 o 
   5  -6   1      652.54      605.56     24.56 o 
   6  -6   1        1.43        5.91      9.90 o 
   7  -6   1      236.71      218.83     22.78 o 
   8  -6   1     1134.26     1138.81     46.22 o 
   9  -6   1        7.51       16.56     18.80 o 
  10  -6   1      127.37      111.08     35.69 o 
 -12  -5   1       91.26      142.25     46.02 o 
 -11  -5   1      318.37      299.44     42.35 o 
 -10  -5   1        2.94       10.34     20.11 o 
  -9  -5   1       80.11       55.26     14.09 o 
  -8  -5   1      654.28      676.01     31.18 o 
  -7  -5   1      299.38      315.12     18.24 o 
  -6  -5   1     2670.23     2545.77     46.01 o 
  -5  -5   1     2835.59     2716.05     40.12 o 
  -4  -5   1        9.21        1.76      2.95 o 
  -3  -5   1     4657.29     4718.23     67.27 o 
  -2  -5   1      152.16      135.87      6.84 o 
  -1  -5   1      213.42      249.29      7.85 o 
   0  -5   1     4068.64     4180.56     49.34 o 
   1  -5   1      589.39      654.69     21.66 o 
   2  -5   1     1762.46     1860.64     24.64 o 
   3  -5   1     7499.83     7825.39     79.53 o 
   4  -5   1       11.14       22.47      4.80 o 
   5  -5   1      682.07      677.43     35.31 o 
   6  -5   1      476.06      490.90     24.05 o 
   7  -5   1     1006.68     1069.29     49.54 o 
   8  -5   1     1156.10     1138.14     44.07 o 
   9  -5   1      487.42      441.97     39.30 o 
  10  -5   1       53.89       26.22     25.36 o 
 -12  -4   1        0.72       28.72     31.57 o 
 -11  -4   1      432.74      429.27     37.28 o 
 -10  -4   1      353.53      365.20     32.95 o 
  -9  -4   1      349.75      301.98     20.76 o 
  -8  -4   1       33.64       17.09      8.75 o 
  -7  -4   1      667.85      720.51     22.04 o 
  -6  -4   1        2.14       -3.68      4.65 o 
  -5  -4   1     5565.69     5688.29     62.40 o 
  -4  -4   1     2501.36     2528.70     28.60 o 
  -3  -4   1      401.85      377.52     10.58 o 
  -2  -4   1     2566.29     2651.78     26.40 o 
  -1  -4   1     2151.62     2216.94     25.07 o 
   0  -4   1      633.05      508.39     14.42 o 
   1  -4   1     5823.54     6127.84     66.25 o 
   2  -4   1     1745.65     2043.58     27.99 o 
   3  -4   1     7070.83     7439.80     69.39 o 
   4  -4   1     7068.69     7254.39     74.35 o 
   5  -4   1       55.95       54.75      9.37 o 
   6  -4   1      457.08      512.59     23.84 o 
   7  -4   1       11.36       11.27      8.97 o 
   8  -4   1      194.21      233.58     20.58 o 
   9  -4   1      554.30      572.63     31.41 o 
  10  -4   1       14.76       -8.78     22.70 o 
 -11  -3   1       25.80       29.31     17.03 o 
 -10  -3   1      630.30      709.33     41.82 o 
  -9  -3   1      243.78      280.36     22.16 o 
  -8  -3   1      794.01      799.99     28.60 o 
  -7  -3   1      153.56      163.64     12.15 o 
  -6  -3   1       86.86       78.62      7.24 o 
  -5  -3   1       16.68        3.38      3.47 o 
  -4  -3   1     4104.40     4464.14     43.37 o 
  -3  -3   1       32.69       31.60      3.19 o 
  -2  -3   1     3276.32     3284.15     29.77 o 
  -1  -3   1     4159.48     4193.43     38.85 o 
   0  -3   1      224.03      187.76     10.92 o 
   1  -3   1    51569.02    52442.38    452.84 o 
   2  -3   1    23416.34    24842.11    238.80 o 
   3  -3   1      266.37      247.08      7.81 o 
   4  -3   1      918.84      929.57     17.82 o 
   5  -3   1     2048.82     2086.03     29.42 o 
   6  -3   1      274.03      267.27     27.92 o 
   7  -3   1      332.16      290.25     20.07 o 
   8  -3   1      380.67      362.27     23.64 o 
   9  -3   1      237.33      262.96     39.06 o 
  10  -3   1        0.97        6.25     14.71 o 
  11  -3   1        4.50       -2.60     37.11 o 
 -11  -2   1       55.45       48.79     19.71 o 
 -10  -2   1      291.90      286.61     34.37 o 
  -9  -2   1        8.11        8.57     10.10 o 
  -8  -2   1       39.77       32.53      8.36 o 
  -7  -2   1      231.50      274.58     14.50 o 
  -6  -2   1     2876.48     2804.65     38.73 o 
  -5  -2   1       35.98       25.63      4.69 o 
  -4  -2   1      197.62      192.47      6.80 o 
  -3  -2   1     1763.95     1790.19     21.34 o 
  -2  -2   1     1736.69     1586.73     22.94 o 
  -1  -2   1     1363.66     1347.20     17.06 o 
   0  -2   1     5976.05     6047.79     53.69 o 
   1  -2   1     9392.46     9349.99     90.92 o 
   2  -2   1    32561.32    34129.79    298.41 o 
   3  -2   1        9.47        8.51      2.63 o 
   4  -2   1      826.55      856.27     15.77 o 
   5  -2   1        4.12        5.63      3.12 o 
   6  -2   1       35.06       29.54      6.17 o 
   7  -2   1      418.25      410.52     22.27 o 
   8  -2   1      290.88      264.88     20.72 o 
   9  -2   1        3.74        7.69     11.41 o 
  10  -2   1      267.86      378.53     59.84 o 
  11  -2   1       88.98      115.45     28.99 o 
 -11  -1   1       51.44       47.07     32.72 o 
 -10  -1   1        6.43        3.20     12.09 o 
  -9  -1   1        2.95       16.54     10.32 o 
  -8  -1   1      565.44      556.33     26.39 o 
  -7  -1   1      231.05      248.73     13.69 o 
  -6  -1   1     1638.90     1659.18     27.54 o 
  -5  -1   1     1884.77     1935.06     32.16 o 
  -4  -1   1       70.00       55.62      4.77 o 
  -3  -1   1    10803.95    10867.16     89.09 o 
  -2  -1   1      480.91      494.71      7.74 o 
  -1  -1   1      420.89      403.74      7.62 o 
   0  -1   1     1880.66     1834.10     20.86 o 
   1  -1   1      776.48      653.61      8.29 o 
   2  -1   1     3486.09     3237.76     28.82 o 
   3  -1   1      773.39      754.59     11.05 o 
   4  -1   1      590.13      656.29     10.75 o 
   5  -1   1        4.93        1.78      3.15 o 
   6  -1   1     2572.19     2655.67     32.41 o 
   7  -1   1      115.93      106.33     11.13 o 
   8  -1   1      119.10      104.06     14.21 o 
   9  -1   1      395.64      405.04     28.95 o 
  10  -1   1       82.25       52.90     20.57 o 
  11  -1   1      385.45      499.80     77.53 o 
 -11   0   1       28.66       19.30     34.26 o 
 -10   0   1       92.34       78.11     18.27 o 
  -9   0   1       99.55       80.44     14.41 o 
  -8   0   1      767.78      865.41     30.54 o 
  -7   0   1      813.74      810.21     18.32 o 
  -6   0   1        0.77        4.60      4.19 o 
  -5   0   1        9.72       17.08      3.96 o 
  -4   0   1     9544.81    10105.01    104.93 o 
  -3   0   1     2377.78     2418.65     27.08 o 
  -2   0   1     8863.28     8688.70     80.37 o 
  -1   0   1     1799.53     1770.34     18.58 o 
   1   0   1     2246.23     1979.08     18.51 o 
   2   0   1       91.66       73.33      3.06 o 
   3   0   1     3118.90     2892.30     29.62 o 
   4   0   1     7006.12     6893.57     63.82 o 
   5   0   1      496.01      503.13     11.86 o 
   6   0   1     4497.26     4415.99     58.89 o 
   7   0   1     1085.91      967.64     26.23 o 
   8   0   1       47.17       40.51      9.08 o 
   9   0   1      119.49       81.28     17.46 o 
  10   0   1      765.88      810.60     53.09 o 
  11   0   1       31.93       23.54     22.30 o 
  12   0   1      340.94      378.26     61.11 o 
 -11   1   1        4.71       -4.39     31.91 o 
 -10   1   1       48.00       60.69     21.57 o 
  -9   1   1      332.99      365.88     28.79 o 
  -8   1   1       22.15       37.16     10.51 o 
  -7   1   1     1368.75     1485.83     30.78 o 
  -6   1   1        2.83        2.63      4.04 o 
  -5   1   1     4117.75     4446.25     47.21 o 
  -4   1   1     1110.10     1141.81     18.71 o 
  -3   1   1     4020.22     4134.54     43.60 o 
  -2   1   1     1194.21     1092.25     14.16 o 
  -1   1   1     5781.11     5627.44     48.99 o 
   0   1   1     3413.59     3168.86     26.65 o 
   1   1   1     6745.67     6936.54     59.23 o 
   2   1   1     6673.11     6358.65     55.82 o 
   3   1   1      264.36      238.54      6.50 o 
   4   1   1      174.00      124.80      5.75 o 
   5   1   1     1714.91     1635.38     24.07 o 
   6   1   1      329.02      325.30     11.24 o 
   7   1   1     2066.48     2031.71     32.03 o 
   8   1   1      622.91      611.41     23.45 o 
   9   1   1      808.79      803.54     31.26 o 
  10   1   1      131.06      174.36     28.54 o 
  11   1   1       18.84       11.28     31.73 o 
  12   1   1       22.33       26.29     32.04 o 
 -11   2   1       10.45      -30.43     30.43 o 
 -10   2   1      102.45       82.98     29.56 o 
  -9   2   1       70.60       55.23     20.71 o 
  -8   2   1        0.23       -9.07      9.07 o 
  -7   2   1      930.53      999.43     27.86 o 
  -6   2   1      646.04      647.62     16.40 o 
  -5   2   1        7.23       -1.83      3.40 o 
  -4   2   1     1009.02     1111.20     18.58 o 
  -3   2   1      318.18      381.49     10.41 o 
  -2   2   1      678.27      573.83     10.83 o 
  -1   2   1     4573.42     4195.32     41.38 o 
   0   2   1    12001.42    11917.59    101.81 o 
   1   2   1     1017.77     1001.52     11.07 o 
   2   2   1     5928.39     5597.10     57.59 o 
   3   2   1     1563.04     1391.40     16.62 o 
   4   2   1     1241.23     1251.26     18.21 o 
   5   2   1      132.16      118.66      7.21 o 
   6   2   1       11.16       11.26      4.22 o 
   7   2   1      200.38      187.08     10.75 o 
   8   2   1     1869.78     1793.51     43.46 o 
   9   2   1      235.59      276.91     37.19 o 
  10   2   1     1085.33     1184.80     63.92 o 
  11   2   1      440.39      482.32     46.38 o 
  12   2   1       68.09       68.34     36.49 o 
  13   2   1        9.09       37.11     38.10 o 
 -11   3   1      229.15      187.36     65.84 o 
 -10   3   1      204.28      273.64     37.05 o 
  -9   3   1      584.46      527.76     55.23 o 
  -8   3   1        8.62        2.02     19.49 o 
  -7   3   1      310.66      248.63     19.24 o 
  -6   3   1     3145.53     3181.76     45.04 o 
  -5   3   1      144.13      119.58      7.34 o 
  -4   3   1      691.47      682.98     14.75 o 
  -3   3   1      176.52      127.81      7.38 o 
  -2   3   1      668.03      494.23     10.69 o 
  -1   3   1      848.90      862.25     12.45 o 
   0   3   1      300.50      279.87      8.49 o 
   1   3   1       92.42       99.34      3.71 o 
   2   3   1      998.58      883.33     11.28 o 
   3   3   1     4615.23     4343.61     42.70 o 
   4   3   1      222.88      215.49      7.94 o 
   5   3   1     2176.53     2096.46     27.89 o 
   6   3   1      632.66      665.23     15.37 o 
   7   3   1      758.02      806.17     20.34 o 
   8   3   1       31.93       15.11      7.78 o 
   9   3   1     2373.34     2403.52     66.70 o 
  10   3   1       59.71       59.74     17.58 o 
  11   3   1      390.52      476.29     37.15 o 
  12   3   1      309.16      508.95     68.59 o 
  13   3   1       40.76       37.79     37.23 o 
 -11   4   1       64.43       41.81     31.60 o 
 -10   4   1      273.99      375.21    103.87 o 
  -9   4   1        1.82       12.93     18.54 o 
  -8   4   1      612.87      594.98     38.46 o 
  -7   4   1      306.75      327.90     31.48 o 
  -6   4   1       58.42       87.59     12.44 o 
  -5   4   1      186.72      203.14     10.29 o 
  -4   4   1       95.82      107.80      8.00 o 
  -3   4   1     1349.94     1249.34     22.18 o 
  -2   4   1      420.01      302.47      8.48 o 
  -1   4   1      235.36      229.95      6.93 o 
   0   4   1     5865.75     5600.30     55.59 o 
   1   4   1       78.00       53.11      4.33 o 
   2   4   1     3941.07     3772.97     34.15 o 
   3   4   1     6746.41     6576.71     58.26 o 
   4   4   1     4951.38     5030.08     51.13 o 
   5   4   1       23.83       22.48      4.29 o 
   6   4   1     1518.30     1550.57     24.99 o 
   7   4   1       74.68       65.35      7.14 o 
   8   4   1       66.20       42.88      9.49 o 
   9   4   1      111.24       76.66     17.20 o 
  10   4   1       99.87       83.35     24.49 o 
  11   4   1       36.39       48.30     17.50 o 
  12   4   1       49.31       47.72     24.47 o 
  13   4   1       16.50       57.52     36.18 o 
 -11   5   1        6.25       12.74     30.86 o 
 -10   5   1      141.52      146.09     39.03 o 
  -9   5   1       62.75       69.89     27.09 o 
  -8   5   1       52.51       40.98     16.89 o 
  -7   5   1     1214.72     1259.64     38.59 o 
  -6   5   1      484.09      465.58     23.82 o 
  -5   5   1      918.38      945.02     24.40 o 
  -4   5   1      945.07      948.30     19.21 o 
  -3   5   1      586.35      575.35     13.03 o 
  -2   5   1      634.46      587.74     13.18 o 
  -1   5   1     1564.61     1510.52     21.53 o 
   0   5   1     1477.75     1368.25     19.56 o 
   1   5   1       70.46       99.12      6.04 o 
   2   5   1     4451.31     4053.41     39.76 o 
   3   5   1     7623.84     7713.73     72.48 o 
   4   5   1       37.48       35.05      5.01 o 
   5   5   1       17.88       16.02      4.21 o 
   6   5   1      125.12      123.90      8.40 o 
   7   5   1      442.01      428.15     16.21 o 
   8   5   1     1410.00     1370.21     30.94 o 
   9   5   1      510.08      499.20     28.70 o 
  10   5   1      713.09      687.92     41.90 o 
  11   5   1      106.30       85.20     24.53 o 
  12   5   1       22.99       29.96     23.19 o 
  13   5   1      103.62      217.71     56.41 o 
 -11   6   1        8.54        2.78     32.22 o 
 -10   6   1        3.46      -10.58     27.28 o 
  -9   6   1       15.85       37.29     24.86 o 
  -8   6   1       67.67       54.83     31.36 o 
  -7   6   1        1.35        3.33     14.53 o 
  -6   6   1     1171.56     1178.75     36.00 o 
  -5   6   1      621.31      626.45     35.73 o 
  -4   6   1      461.50      437.96     19.33 o 
  -3   6   1     5805.90     5737.50     59.92 o 
  -2   6   1      906.38      971.80     27.15 o 
  -1   6   1      970.39      999.33     17.52 o 
   0   6   1      939.04      955.56     18.56 o 
   1   6   1      457.20      493.92     13.25 o 
   2   6   1      804.47      753.67     13.06 o 
   3   6   1      529.80      446.91     11.75 o 
   4   6   1      488.77      627.01     15.23 o 
   5   6   1     2336.86     2453.05     35.09 o 
   6   6   1      344.17      366.09     13.18 o 
   7   6   1        0.30       -3.29      5.62 o 
   8   6   1       85.08      107.18     11.46 o 
   9   6   1       13.95       20.22     11.70 o 
  10   6   1      162.84      225.23     33.37 o 
  11   6   1      294.62      322.85     43.39 o 
  12   6   1       26.57       11.99     22.54 o 
 -10   7   1       29.90       50.04     32.41 o 
  -9   7   1      312.85      324.46     51.71 o 
  -8   7   1      710.98      730.06     54.29 o 
  -7   7   1      189.71      154.45     26.61 o 
  -6   7   1        0.82       12.72     13.96 o 
  -5   7   1     1226.57     1286.17     42.93 o 
  -4   7   1      257.48      295.44     15.61 o 
  -3   7   1     2711.40     2748.94     38.04 o 
  -2   7   1     1912.57     1988.12     32.11 o 
  -1   7   1      789.15      732.84     17.19 o 
   0   7   1     2520.02     2565.08     32.97 o 
   1   7   1      402.81      484.55     21.60 o 
   2   7   1      260.52      279.39     10.97 o 
   3   7   1     1867.79     1839.05     28.76 o 
   4   7   1        3.91       10.25      4.45 o 
   5   7   1      923.52      988.18     21.09 o 
   6   7   1     1618.02     1629.26     31.55 o 
   7   7   1     1612.07     1681.18     37.24 o 
   8   7   1       53.58       54.72     13.74 o 
   9   7   1       23.23       -3.26     15.66 o 
  10   7   1       52.68      166.56     44.53 o 
  11   7   1      106.24      106.69     39.95 o 
  12   7   1       25.41       35.01     34.82 o 
 -10   8   1       33.50       56.41     36.30 o 
  -9   8   1        1.12        1.67     25.30 o 
  -8   8   1      431.41      490.03     48.74 o 
  -7   8   1      338.17      310.10     37.73 o 
  -6   8   1      323.19      341.69     37.15 o 
  -5   8   1      345.59      349.47     36.26 o 
  -4   8   1      178.94      200.81     17.21 o 
  -3   8   1        0.61       -1.96      7.02 o 
  -2   8   1      362.46      377.44     20.00 o 
  -1   8   1      433.37      499.69     19.06 o 
   0   8   1      915.82      924.10     17.76 o 
   1   8   1     5135.26     5378.64     72.65 o 
   2   8   1     2183.93     2341.31     36.86 o 
   3   8   1      696.41      756.06     18.28 o 
   4   8   1      662.19      632.05     24.61 o 
   5   8   1      960.88      940.86     23.46 o 
   6   8   1      854.69      880.27     23.34 o 
   7   8   1       23.63       14.57      7.99 o 
   8   8   1      108.62       85.80     15.81 o 
   9   8   1      209.37      286.13     34.96 o 
  10   8   1        0.00       -0.41     16.95 o 
  11   8   1        3.11       39.89     35.32 o 
  12   8   1       19.65        8.91     34.82 o 
  -9   9   1       17.75       16.95     28.33 o 
  -8   9   1        6.17        8.78     22.64 o 
  -7   9   1      755.59      716.86     55.37 o 
  -6   9   1       61.27       25.16     45.12 o 
  -5   9   1        1.65        1.68     13.45 o 
  -4   9   1      119.01       94.83     16.36 o 
  -3   9   1       35.80       32.48     10.84 o 
  -2   9   1        5.81       -5.26      6.75 o 
  -1   9   1       90.64       86.18     11.33 o 
   0   9   1        1.84        4.16      5.92 o 
   1   9   1     4039.80     4253.50    114.59 o 
   2   9   1     3269.46     3109.83     71.01 o 
   3   9   1      120.62      128.73     11.36 o 
   4   9   1       26.43       20.87      6.47 o 
   5   9   1      840.87      805.59     23.09 o 
   6   9   1       19.36       22.64      8.46 o 
   7   9   1      326.58      340.15     22.86 o 
   8   9   1      126.74       82.64     46.11 o 
   9   9   1       28.33       24.39     19.33 o 
  10   9   1       53.27       24.07     20.43 o 
  11   9   1       20.85        5.13     26.10 o 
  12   9   1       54.84       79.48     43.29 o 
  -9  10   1       32.86       15.21     31.42 o 
  -8  10   1        0.21      -15.77     25.98 o 
  -7  10   1       61.76       69.64     31.79 o 
  -6  10   1     1144.83     1110.65     62.95 o 
  -5  10   1        5.83       -9.97     14.52 o 
  -4  10   1      516.92      526.95     57.10 o 
  -3  10   1        6.59       -5.46      8.62 o 
  -2  10   1      359.96      359.93     24.71 o 
  -1  10   1       56.19       60.72     11.07 o 
   0  10   1      522.38      502.04     26.85 o 
   1  10   1       32.00       31.15     11.40 o 
   2  10   1     4425.42     4258.32     83.33 o 
   3  10   1       90.84       84.23      9.72 o 
   4  10   1      426.63      463.64     17.73 o 
   5  10   1      456.22      495.24     20.11 o 
   6  10   1      119.53      129.70     13.69 o 
   7  10   1       62.71       80.37     13.46 o 
   8  10   1       34.81       52.75     20.62 o 
   9  10   1       22.56       29.02     19.49 o 
  10  10   1       90.70       58.67     25.96 o 
  11  10   1      127.31       88.32     42.30 o 
  12  10   1        1.74      -17.63     33.34 o 
  -8  11   1       39.92       12.37     28.39 o 
  -7  11   1       62.75       19.98     30.68 o 
  -6  11   1      229.69      316.91     52.94 o 
  -5  11   1      305.34      281.28     37.51 o 
  -4  11   1      126.10      120.31     50.41 o 
  -3  11   1      575.57      575.47     58.72 o 
  -2  11   1       11.74        5.06     10.64 o 
  -1  11   1        2.96        7.77      9.09 o 
   0  11   1      108.25      139.73     15.99 o 
   1  11   1        9.91        4.61      7.20 o 
   2  11   1      557.06      561.20     22.98 o 
   3  11   1       21.13       14.76      8.55 o 
   4  11   1      275.91      267.99     16.36 o 
   5  11   1      274.70      289.83     17.33 o 
   6  11   1     1392.06     1359.81     37.82 o 
   7  11   1      401.39      334.13     48.84 o 
   8  11   1      163.01      204.33     33.49 o 
   9  11   1       54.60       59.01     23.92 o 
  10  11   1        1.77       -1.71     21.05 o 
  11  11   1       73.99       64.27     27.90 o 
  -7  12   1       65.66       41.93     35.32 o 
  -6  12   1        7.31        3.15     25.91 o 
  -5  12   1        5.07      -17.94     22.02 o 
  -4  12   1        8.09      -14.78     19.98 o 
  -3  12   1      384.10      432.13     60.02 o 
  -2  12   1      396.99      412.75     36.26 o 
  -1  12   1      458.53      500.75     33.68 o 
   0  12   1        9.93       14.74     11.34 o 
   1  12   1       12.51       14.99      9.24 o 
   2  12   1       45.12       37.78      9.81 o 
   3  12   1      833.73      813.51     32.69 o 
   4  12   1       11.27        1.86      7.74 o 
   5  12   1        0.00        3.85      7.87 o 
   6  12   1      570.15      561.57     30.47 o 
   7  12   1      148.59      148.33     21.71 o 
   8  12   1        9.50       25.00     18.89 o 
   9  12   1      170.56      223.78     36.33 o 
  10  12   1       15.15        7.29     22.35 o 
  11  12   1        2.58        4.76     34.39 o 
  -7  13   1      120.02      131.86     44.53 o 
  -6  13   1       58.26       61.91     33.03 o 
  -5  13   1      372.42      487.43     67.79 o 
  -4  13   1       58.99       95.06     33.89 o 
  -3  13   1       13.53       39.15     27.09 o 
  -2  13   1        3.68       -6.75     15.59 o 
  -1  13   1      264.96      209.47     24.58 o 
   0  13   1       83.76       76.25     16.98 o 
   1  13   1       39.35       53.84     14.99 o 
   2  13   1      386.45      387.92     25.60 o 
   3  13   1      124.25      148.51     19.04 o 
   4  13   1        3.08       -2.00      8.20 o 
   5  13   1      136.91      125.53     15.42 o 
   6  13   1      106.78       91.29     15.71 o 
   7  13   1      115.43       80.87     29.53 o 
   8  13   1      205.17      270.69     39.17 o 
   9  13   1       58.49       42.29     25.17 o 
  10  13   1        5.85       -1.15     21.46 o 
  -6  14   1       80.16       72.61     36.92 o 
  -5  14   1       28.63       -2.66     30.06 o 
  -4  14   1      280.67      295.82     55.54 o 
  -3  14   1      173.34      231.99     45.33 o 
  -2  14   1       69.97       69.83     30.06 o 
  -1  14   1      125.69      160.94     30.68 o 
   0  14   1      100.03       84.68     25.10 o 
   1  14   1      314.99      273.13     23.14 o 
   2  14   1      465.97      483.25     29.27 o 
   3  14   1      306.15      321.33     40.94 o 
   4  14   1       33.82       26.01     12.22 o 
   5  14   1      310.50      331.25     31.10 o 
   6  14   1      255.58      181.08     43.02 o 
   7  14   1        8.17       17.31     17.71 o 
   8  14   1       73.93      136.71     30.93 o 
   9  14   1       40.99       46.57     35.69 o 
  10  14   1       23.57       -4.39     35.62 o 
  -5  15   1       51.15       24.92     36.80 o 
  -4  15   1        0.03       -1.55     21.28 o 
  -3  15   1       51.49      120.60     33.95 o 
  -2  15   1      170.55      155.12     41.07 o 
  -1  15   1      399.83      461.26     63.21 o 
   0  15   1      238.64      189.79     38.75 o 
   1  15   1        7.73       12.74     14.22 o 
   2  15   1        0.34       10.41     14.03 o 
   3  15   1      167.16      154.23     41.63 o 
   4  15   1      172.00      174.73     25.14 o 
   5  15   1       69.26       48.69     17.76 o 
   6  15   1      344.32      364.59     67.57 o 
   7  15   1        4.48       19.10     23.44 o 
   8  15   1       65.48       63.58     38.28 o 
   9  15   1        2.74        6.56     32.22 o 
  -4  16   1        0.01       51.02     32.53 o 
  -3  16   1       20.79       62.47     32.47 o 
  -2  16   1      125.90      123.70     41.56 o 
  -1  16   1        1.15       41.31     28.82 o 
   0  16   1      261.47      303.98     93.58 o 
   1  16   1       63.26       18.12     18.76 o 
   2  16   1        4.18        5.86     19.70 o 
   3  16   1        3.79       -6.09     15.06 o 
   4  16   1      120.60      118.99     28.06 o 
   5  16   1        2.29       -3.42     15.85 o 
   6  16   1      144.35      145.37     33.84 o 
   7  16   1       71.56       31.36     36.30 o 
   8  16   1       74.46       83.87     41.50 o 
  -2  17   1        5.60       -0.74     28.14 o 
  -1  17   1      104.17      202.49     46.94 o 
   0  17   1       62.81       -4.08     26.90 o 
   1  17   1       44.42       31.13     21.62 o 
   2  17   1       25.62       21.84     21.66 o 
   3  17   1       47.23       42.69     22.85 o 
   4  17   1       31.57       17.56     31.11 o 
   6  17   1       30.54       51.95     37.23 o 
   7  17   1       81.14      107.49     43.85 o 
   0  18   1        3.99      -15.83     28.26 o 
   1  18   1       10.44        8.84     30.31 o 
   2  18   1      103.88      112.50     40.70 o 
   3  18   1        0.40       12.06     28.76 o 
   4  18   1       56.09       47.38     34.57 o 
  -5 -17   2        5.67        9.28     30.68 o 
  -4 -17   2        1.47       19.23     31.36 o 
  -3 -17   2       95.98       83.87     38.22 o 
  -2 -17   2      185.78      157.92     33.60 o 
  -1 -17   2        3.08      -18.99     22.45 o 
   0 -17   2       43.37       53.13     34.94 o 
   1 -17   2       68.05       55.54     33.40 o 
  -7 -16   2      228.57      224.63     55.60 o 
  -6 -16   2       15.75       31.08     22.97 o 
  -5 -16   2        9.19       25.67     32.16 o 
  -4 -16   2        3.55      -13.78     18.34 o 
  -3 -16   2      177.36      144.99     31.07 o 
  -2 -16   2       80.23       83.35     24.64 o 
  -1 -16   2       38.23       -5.38     31.23 o 
   0 -16   2        2.31       -3.59     23.50 o 
   1 -16   2      148.25      187.71     44.16 o 
   2 -16   2        7.34       -5.50     22.57 o 
   3 -16   2       32.11        6.00     32.66 o 
  -8 -15   2       21.41      -29.13     29.13 o 
  -7 -15   2       41.54       49.72     27.89 o 
  -6 -15   2      118.39      140.22     25.42 o 
  -5 -15   2       14.40       24.20     17.09 o 
  -4 -15   2       42.30       53.07     21.60 o 
  -3 -15   2      162.90      163.70     30.79 o 
  -2 -15   2        6.11       28.48     18.48 o 
  -1 -15   2       25.95       16.84     16.37 o 
   0 -15   2       92.85       80.53     31.23 o 
   1 -15   2       18.90       25.85     27.77 o 
   2 -15   2      350.41      462.38     66.98 o 
   3 -15   2        0.27       12.43     30.06 o 
   4 -15   2       58.00       61.70     25.17 o 
   5 -15   2       11.30       27.58     34.51 o 
  -9 -14   2       92.50      120.54     48.37 o 
  -8 -14   2       17.99      -20.97     26.84 o 
  -7 -14   2       49.19       20.03     19.10 o 
  -6 -14   2       38.19       21.08     17.82 o 
  -5 -14   2       38.54       11.32     15.36 o 
  -4 -14   2       21.14        1.69     14.91 o 
  -3 -14   2      189.54      205.00     30.89 o 
  -2 -14   2      163.89      168.56     23.96 o 
  -1 -14   2       60.20       65.36     18.68 o 
   0 -14   2       10.17       18.90     15.23 o 
   1 -14   2       50.00       47.99     28.26 o 
   2 -14   2      380.93      302.01     53.00 o 
   3 -14   2      113.70      143.06     39.95 o 
   4 -14   2       19.00       22.94     20.36 o 
   5 -14   2       22.67       29.34     22.66 o 
   6 -14   2       83.24       99.51     42.24 o 
 -10 -13   2        1.08       33.03     35.07 o 
  -9 -13   2       75.23       32.66     33.77 o 
  -8 -13   2      109.91       82.43     26.02 o 
  -7 -13   2       94.04       98.31     21.46 o 
  -6 -13   2        1.58      -10.00     14.33 o 
  -5 -13   2      159.64      178.07     28.25 o 
  -4 -13   2      756.74      722.90     41.28 o 
  -3 -13   2        0.78       37.76     21.86 o 
  -2 -13   2      866.20      887.76     44.42 o 
  -1 -13   2       41.45       25.94     14.41 o 
   0 -13   2      897.12      939.25     46.73 o 
   1 -13   2      418.79      367.42     32.53 o 
   2 -13   2        0.02      -13.26     15.18 o 
   3 -13   2      216.09      221.79     46.45 o 
   4 -13   2       35.90       33.21     21.46 o 
   5 -13   2        5.86       -0.53     18.91 o 
   6 -13   2       53.09       45.03     32.28 o 
   7 -13   2      248.93      207.44     50.78 o 
 -10 -12   2        0.05      -28.39     28.39 o 
  -9 -12   2        0.14       25.29     23.26 o 
  -8 -12   2       11.49       26.48     17.56 o 
  -7 -12   2      296.26      350.94     33.87 o 
  -6 -12   2      208.09      209.04     48.60 o 
  -5 -12   2        8.79       19.05     14.60 o 
  -4 -12   2       46.29       47.96     15.68 o 
  -3 -12   2      150.85      165.44     17.09 o 
  -2 -12   2        5.54        8.88      9.05 o 
  -1 -12   2      677.17      641.12     37.33 o 
   0 -12   2      868.42      868.72     44.57 o 
   1 -12   2     1922.20     1958.43     61.67 o 
   2 -12   2     1313.18     1278.98     64.23 o 
   3 -12   2        4.09       -3.02     15.20 o 
   4 -12   2        2.64        6.65     16.51 o 
   5 -12   2        3.41       10.77     17.49 o 
   6 -12   2        1.59        3.02     17.56 o 
   7 -12   2      128.26       58.76     34.82 o 
 -11 -11   2       26.87       15.59     34.82 o 
 -10 -11   2       10.91        9.26     23.55 o 
  -9 -11   2       56.24       27.78     21.34 o 
  -8 -11   2        0.07       -2.78     13.44 o 
  -7 -11   2       11.05       16.92     14.21 o 
  -6 -11   2      452.82      453.83     63.85 o 
  -5 -11   2        0.45        1.93      8.60 o 
  -4 -11   2       83.14       85.23     12.60 o 
  -3 -11   2      489.60      465.71     21.07 o 
  -2 -11   2      123.72      121.22     12.28 o 
  -1 -11   2      407.25      408.74     30.85 o 
   0 -11   2      148.33      151.93     19.64 o 
   1 -11   2      164.44      158.43     20.92 o 
   2 -11   2     1131.69     1149.86     97.44 o 
   3 -11   2      242.82      179.93     29.11 o 
   4 -11   2        0.69        7.18     12.80 o 
   5 -11   2      110.82      150.88     27.10 o 
   6 -11   2        2.60       -3.21     19.76 o 
   7 -11   2       21.80       19.23     27.03 o 
   8 -11   2      215.84      183.94     45.58 o 
 -11 -10   2      253.48      266.55     43.61 o 
 -10 -10   2        0.03        1.22     18.32 o 
  -9 -10   2      225.06      285.49     32.20 o 
  -8 -10   2      270.86      332.27     28.19 o 
  -7 -10   2      153.71      117.82     15.89 o 
  -6 -10   2      164.92      126.23     13.37 o 
  -5 -10   2       22.21       21.81      8.88 o 
  -4 -10   2      704.03      734.22     27.67 o 
  -3 -10   2     1372.68     1352.72     38.33 o 
  -2 -10   2      821.82      805.06     22.45 o 
  -1 -10   2      900.00      869.21     27.06 o 
   0 -10   2       64.89       68.74     14.23 o 
   1 -10   2      197.06      217.68     21.74 o 
   2 -10   2        2.34       -6.64      9.53 o 
   3 -10   2      710.95      762.90     75.42 o 
   4 -10   2        0.90       -8.02     11.48 o 
   5 -10   2      616.33      663.02     58.73 o 
   6 -10   2      253.58      332.12     36.01 o 
   7 -10   2      233.31      278.82     36.18 o 
   8 -10   2       32.20       38.66     30.37 o 
   9 -10   2      113.30      125.98     42.43 o 
 -11  -9   2        2.64       16.64     30.00 o 
 -10  -9   2      206.52      257.68     32.76 o 
  -9  -9   2       24.98        5.27     15.66 o 
  -8  -9   2     1219.45     1383.98     46.79 o 
  -7  -9   2      197.78      259.28     18.24 o 
  -6  -9   2      429.49      431.01     20.83 o 
  -5  -9   2      209.56      196.57     14.44 o 
  -4  -9   2       72.71       74.77      9.44 o 
  -3  -9   2     1286.83     1248.73     28.71 o 
  -2  -9   2     1473.67     1398.94     36.58 o 
  -1  -9   2       18.47       24.48      9.80 o 
   0  -9   2      848.44      775.04     32.49 o 
   1  -9   2      682.14      628.60     46.19 o 
   2  -9   2       48.94       39.49     19.76 o 
   3  -9   2        2.90       -6.15     11.27 o 
   4  -9   2      432.34      440.73     42.96 o 
   5  -9   2       66.30       67.83     15.96 o 
   6  -9   2     1334.17     1311.07     50.82 o 
   7  -9   2      142.34      162.19     29.19 o 
   8  -9   2      203.38      200.15     31.29 o 
   9  -9   2       78.54      104.89     40.33 o 
 -11  -8   2       11.75       13.18     25.97 o 
 -10  -8   2        0.06        6.89     16.30 o 
  -9  -8   2        0.41       -0.74     12.45 o 
  -8  -8   2       23.07       34.11     10.51 o 
  -7  -8   2      671.05      698.90     25.88 o 
  -6  -8   2      102.40      106.38     11.44 o 
  -5  -8   2      483.65      469.01     19.60 o 
  -4  -8   2      253.33      223.68     12.19 o 
  -3  -8   2       13.78       16.03      5.55 o 
  -2  -8   2      124.49      121.83     11.77 o 
  -1  -8   2       74.87       80.16      9.84 o 
   0  -8   2       48.65       48.07     10.41 o 
   1  -8   2      679.07      721.82     30.14 o 
   2  -8   2     1963.82     2020.01     52.73 o 
   3  -8   2      233.08      233.29     20.00 o 
   4  -8   2      220.98      182.24     20.57 o 
   5  -8   2       67.86       69.59     15.11 o 
   6  -8   2        2.16        7.72     11.92 o 
   7  -8   2      601.38      652.45     39.07 o 
   8  -8   2       94.04      104.57     24.30 o 
   9  -8   2      216.92      211.34     47.31 o 
  10  -8   2      250.53      315.67     55.60 o 
 -12  -7   2      240.14      299.53     62.96 o 
 -11  -7   2       62.05       99.70     30.41 o 
 -10  -7   2        3.77        4.97     16.51 o 
  -9  -7   2      405.52      456.52     26.39 o 
  -8  -7   2        4.35       11.68      9.41 o 
  -7  -7   2        0.16        5.41      7.52 o 
  -6  -7   2       28.29       32.30      8.92 o 
  -5  -7   2      469.54      481.57     19.79 o 
  -4  -7   2     1297.78     1328.30     25.30 o 
  -3  -7   2     3851.70     3785.69     44.88 o 
  -2  -7   2       33.82       37.84      5.97 o 
  -1  -7   2     1823.00     1759.71     30.91 o 
   0  -7   2      215.82      233.20     15.64 o 
   1  -7   2        9.55       26.29      6.84 o 
   2  -7   2      537.70      489.04     18.74 o 
   3  -7   2       31.22       32.86      8.03 o 
   4  -7   2      435.88      468.07     40.56 o 
   5  -7   2       94.20      122.10     17.80 o 
   6  -7   2      204.15      235.59     26.61 o 
   7  -7   2       62.82       49.32     14.64 o 
   8  -7   2      140.35      170.57     22.49 o 
   9  -7   2       62.65       47.09     21.46 o 
  10  -7   2      252.85      350.19     55.97 o 
 -12  -6   2       39.37       45.77     36.74 o 
 -11  -6   2       49.81       -7.49     22.91 o 
 -10  -6   2       47.60       60.09     18.98 o 
  -9  -6   2      879.16      978.85     36.15 o 
  -8  -6   2      262.39      267.53     19.15 o 
  -7  -6   2       43.27       11.51      8.20 o 
  -6  -6   2       59.11       62.06      9.71 o 
  -5  -6   2      746.65      691.09     26.73 o 
  -4  -6   2      111.33      114.87      7.54 o 
  -3  -6   2     9111.29     8974.09     97.92 o 
  -2  -6   2     3263.23     3531.07     40.20 o 
  -1  -6   2     1308.21     1275.95     22.14 o 
   0  -6   2     4643.69     4792.23     66.17 o 
   1  -6   2      513.95      482.68     19.08 o 
   2  -6   2        3.58        6.14      3.33 o 
   3  -6   2     1816.72     1982.53     42.35 o 
   4  -6   2      393.64      317.10     18.64 o 
   5  -6   2      885.23      964.66     41.37 o 
   6  -6   2       19.87       35.02     12.04 o 
   7  -6   2      124.72       91.39     27.31 o 
   8  -6   2       80.49       60.69     16.66 o 
   9  -6   2       19.83       21.93     15.62 o 
  10  -6   2        0.31       -1.61     24.18 o 
 -12  -5   2        1.51       19.23     31.36 o 
 -11  -5   2       19.43       23.41     23.10 o 
 -10  -5   2        1.83       15.13     20.76 o 
  -9  -5   2       27.70       17.63     10.37 o 
  -8  -5   2      644.56      644.48     26.71 o 
  -7  -5   2      693.24      720.93     27.46 o 
  -6  -5   2      278.05      298.71     17.12 o 
  -5  -5   2      321.35      336.80     16.53 o 
  -4  -5   2        8.80        4.42      3.15 o 
  -3  -5   2        1.83       -1.50      2.88 o 
  -2  -5   2     1218.06     1359.31     21.28 o 
  -1  -5   2     1980.97     2037.26     27.40 o 
   0  -5   2     3785.01     3833.77     45.83 o 
   1  -5   2    10077.17    10653.35    136.27 o 
   2  -5   2     9727.11    10357.00    107.74 o 
   3  -5   2     6103.44     6288.52     65.78 o 
   4  -5   2      503.25      619.02     18.02 o 
   5  -5   2     1686.55     1650.57     38.89 o 
   6  -5   2      656.12      629.59     26.58 o 
   7  -5   2     2373.03     2366.93     65.63 o 
   8  -5   2      160.68      100.56     18.53 o 
   9  -5   2      767.33      765.18     58.67 o 
  10  -5   2        5.03       16.02     25.30 o 
 -12  -4   2       19.13       -3.53     31.23 o 
 -11  -4   2       21.76       20.31     21.87 o 
 -10  -4   2       23.27       15.87     18.13 o 
  -9  -4   2      129.32      108.95     14.01 o 
  -8  -4   2      918.52      892.04     29.42 o 
  -7  -4   2        8.51        4.56      7.62 o 
  -6  -4   2      268.15      239.33     15.24 o 
  -5  -4   2     1334.88     1378.25     35.60 o 
  -4  -4   2     1187.39     1007.35     18.12 o 
  -3  -4   2     1112.99     1184.02     17.31 o 
  -2  -4   2     8176.98     8097.30     70.23 o 
  -1  -4   2       18.64       13.71      4.14 o 
   0  -4   2     6084.17     5813.13     58.94 o 
   1  -4   2     3452.27     3626.85     74.71 o 
   2  -4   2    13908.70    13658.65    151.98 o 
   3  -4   2     1754.41     1925.39     25.42 o 
   4  -4   2     2762.52     2921.13     33.52 o 
   5  -4   2      239.85      219.17     15.50 o 
   6  -4   2      744.98      796.50     29.90 o 
   7  -4   2      116.74      141.03     15.64 o 
   8  -4   2      644.22      663.32     30.63 o 
   9  -4   2      325.28      330.88     29.02 o 
  10  -4   2      338.79      421.25     56.28 o 
 -12  -3   2      159.59      180.78     48.43 o 
 -11  -3   2      286.22      225.73     70.82 o 
 -10  -3   2       64.38       75.68     21.32 o 
  -9  -3   2      922.42      930.07     52.04 o 
  -8  -3   2     1215.76     1254.49     36.72 o 
  -7  -3   2      326.07      287.05     16.23 o 
  -6  -3   2      171.80      194.40     15.09 o 
  -5  -3   2     1009.71     1061.56     17.98 o 
  -4  -3   2     4220.65     4007.36     51.20 o 
  -3  -3   2     1838.99     1677.76     26.23 o 
  -2  -3   2      598.25      561.41     17.51 o 
  -1  -3   2     6544.63     6728.00     65.71 o 
   0  -3   2     4296.04     3854.15     44.52 o 
   1  -3   2     7948.61     8206.78     78.03 o 
   2  -3   2     4087.85     3775.18     44.09 o 
   3  -3   2      424.79      424.23     10.36 o 
   4  -3   2     3249.17     3184.95     32.73 o 
   5  -3   2     3495.47     3584.75     52.61 o 
   6  -3   2       65.08       54.10     11.15 o 
   7  -3   2     1917.64     1923.46     45.92 o 
   8  -3   2       76.29       44.98     11.80 o 
   9  -3   2       76.20       66.10     14.68 o 
  10  -3   2      247.35      311.28     48.37 o 
  11  -3   2      354.30      432.88     61.11 o 
 -11  -2   2      122.20      142.64     31.13 o 
 -10  -2   2      207.90      190.87     26.92 o 
  -9  -2   2      648.94      682.82     32.10 o 
  -8  -2   2      978.53      991.56     26.88 o 
  -7  -2   2       75.97       50.31      8.19 o 
  -6  -2   2      616.63      603.52     18.30 o 
  -5  -2   2      442.96      460.32     12.01 o 
  -4  -2   2      423.59      499.36     15.00 o 
  -3  -2   2     1541.75     1538.44     24.28 o 
  -2  -2   2     8964.69     8801.52     97.39 o 
  -1  -2   2        8.95        7.73      2.89 o 
   0  -2   2     4001.84     4000.98     44.41 o 
   1  -2   2     5938.02     5701.38     66.69 o 
   2  -2   2    43996.15    42782.64    445.66 o 
   3  -2   2      750.67      858.46     13.66 o 
   4  -2   2      269.43      265.09     15.19 o 
   5  -2   2     2026.84     1946.36     28.24 o 
   6  -2   2     2169.84     2211.51     46.45 o 
   7  -2   2       10.24       11.87      7.97 o 
   8  -2   2     1814.95     1719.74     44.48 o 
   9  -2   2       67.08       51.50     13.05 o 
  10  -2   2       10.86       22.70     24.18 o 
  11  -2   2        3.96       13.54     27.83 o 
  12  -2   2      158.18      146.15     44.35 o 
 -11  -1   2       45.54       67.79     39.34 o 
 -10  -1   2        0.23        0.44     12.75 o 
  -9  -1   2      141.06      142.90     17.90 o 
  -8  -1   2      297.44      334.66     17.50 o 
  -7  -1   2     1228.90     1275.26     25.58 o 
  -6  -1   2       73.25       71.55      7.38 o 
  -5  -1   2      841.31      813.76     17.21 o 
  -4  -1   2       26.48       31.60      3.94 o 
  -3  -1   2      387.03      360.83      8.60 o 
  -2  -1   2     3625.63     3702.50     44.94 o 
  -1  -1   2      369.04      437.64      8.61 o 
   0  -1   2     5305.99     5415.95     55.94 o 
   1  -1   2       35.68       23.96      2.73 o 
   2  -1   2    10948.62    10286.29    111.93 o 
   3  -1   2      346.08      302.22      7.58 o 
   4  -1   2      342.64      418.66      8.04 o 
   5  -1   2      296.01      276.64      6.70 o 
   6  -1   2       14.88        5.28      4.22 o 
   7  -1   2      783.22      766.31     26.05 o 
   8  -1   2      157.12      185.79     23.23 o 
   9  -1   2      658.00      625.01     29.98 o 
  10  -1   2      157.28      172.19     39.40 o 
  11  -1   2       11.48       -8.54     21.15 o 
  12  -1   2       61.23       14.78     31.73 o 
 -11   0   2       13.48       27.28     36.49 o 
 -10   0   2      245.06      205.96     91.41 o 
  -9   0   2      435.02      420.46     28.78 o 
  -8   0   2      370.53      381.94     23.37 o 
  -7   0   2      400.12      393.82     17.70 o 
  -6   0   2      167.10      160.57      9.24 o 
  -5   0   2     2071.97     2127.46     28.48 o 
  -4   0   2     3110.62     3010.43     34.66 o 
  -3   0   2      443.88      465.09     10.56 o 
  -2   0   2     8756.37     8452.29     73.61 o 
  -1   0   2      709.39      657.47      9.47 o 
   0   0   2     5773.17     5725.23     57.17 o 
   1   0   2    11026.37    10797.37    105.54 o 
   2   0   2     1661.14     1669.61     17.37 o 
   3   0   2     1709.28     1583.84     33.86 o 
   4   0   2     6269.65     6066.84     63.75 o 
   5   0   2      862.66      814.61     13.69 o 
   6   0   2       57.76       68.64      5.95 o 
   7   0   2      155.50      181.47     13.28 o 
   8   0   2       18.21       40.09      9.04 o 
   9   0   2        5.21       -5.20     13.31 o 
  10   0   2      315.62      360.28     38.78 o 
  11   0   2      881.14      680.39     68.53 o 
  12   0   2       47.50       42.12     34.88 o 
 -11   1   2        6.74       -4.47     20.07 o 
 -10   1   2        9.90      -17.87     17.87 o 
  -9   1   2      380.78      422.05     39.65 o 
  -8   1   2      590.31      593.63     27.42 o 
  -7   1   2       28.11       20.50      6.36 o 
  -6   1   2      142.92      132.42      8.53 o 
  -5   1   2      604.36      646.04     14.37 o 
  -4   1   2     4798.25     4794.04     52.73 o 
  -3   1   2      524.42      430.32     10.42 o 
  -2   1   2     2247.89     2234.58     24.46 o 
  -1   1   2     1459.60     1343.11     15.29 o 
   0   1   2        8.10       -1.80      1.80 o 
   1   1   2     1685.64     1730.73     24.08 o 
   2   1   2     1630.19     1709.12     20.93 o 
   3   1   2      518.33      585.96      9.92 o 
   4   1   2     1745.31     2041.59     24.72 o 
   5   1   2     8255.27     8352.24     77.34 o 
   6   1   2     2692.74     2761.94     34.38 o 
   7   1   2      837.74      774.76     21.27 o 
   8   1   2      311.95      306.91     17.64 o 
   9   1   2      129.69      128.45     31.26 o 
  10   1   2       21.90       30.46     17.25 o 
  11   1   2       78.62        5.63     24.80 o 
  12   1   2       73.44       31.79     32.66 o 
  13   1   2       27.95       21.59     34.82 o 
 -11   2   2       39.37       17.99     24.33 o 
 -10   2   2       48.83       60.72     22.49 o 
  -9   2   2      246.34      297.91     34.52 o 
  -8   2   2      377.21      446.48     38.30 o 
  -7   2   2       71.52       59.91      9.60 o 
  -6   2   2     2155.58     2133.09     32.72 o 
  -5   2   2      996.44     1071.22     20.62 o 
  -4   2   2     1284.75     1470.57     24.98 o 
  -3   2   2     1518.12     1413.48     22.83 o 
  -2   2   2        7.38        3.74      2.59 o 
  -1   2   2      305.26      230.20      6.72 o 
   0   2   2      227.96      197.70      4.31 o 
   1   2   2     1056.71      938.42     11.29 o 
   2   2   2      698.54      572.01      8.57 o 
   3   2   2       71.47       44.38      4.13 o 
   4   2   2     2031.94     2122.95     25.02 o 
   5   2   2      282.80      274.39      9.18 o 
   6   2   2     2248.63     2309.07     30.75 o 
   7   2   2      222.02      225.89     13.10 o 
   8   2   2     1180.32     1247.72     28.96 o 
   9   2   2     1064.90     1024.93     57.39 o 
  10   2   2      119.00       55.74     19.36 o 
  11   2   2        0.48        5.32     20.84 o 
  12   2   2        0.35      -18.18     26.90 o 
  13   2   2        3.31        8.91     31.85 o 
 -11   3   2       82.23       71.13     28.93 o 
 -10   3   2        0.01        9.55     18.27 o 
  -9   3   2       48.75       66.42     22.97 o 
  -8   3   2      277.38      291.89     33.51 o 
  -7   3   2      120.64      138.66     15.27 o 
  -6   3   2     1091.69     1064.24     20.96 o 
  -5   3   2     3394.21     3510.57     41.81 o 
  -4   3   2     4786.71     4833.53     55.07 o 
  -3   3   2     1357.21     1499.31     22.81 o 
  -2   3   2       52.76       86.35      6.06 o 
  -1   3   2      108.78       87.33      4.84 o 
   0   3   2      120.93      130.87      4.65 o 
   1   3   2      398.34      458.65      8.05 o 
   2   3   2     4353.03     4501.59     39.46 o 
   3   3   2     4100.15     3687.12     34.61 o 
   4   3   2       61.55       63.92      4.76 o 
   5   3   2       12.40       10.44      4.04 o 
   6   3   2      511.37      537.86     18.97 o 
   7   3   2      372.62      420.94     19.53 o 
   8   3   2       81.84       80.53     11.42 o 
   9   3   2      194.35      240.67     24.42 o 
  10   3   2      126.35      170.55     26.94 o 
  11   3   2        0.27      -15.54     15.54 o 
  12   3   2       15.20      -14.41     25.61 o 
  13   3   2       28.58       35.32     35.19 o 
 -11   4   2       27.82       35.59     26.47 o 
 -10   4   2      218.04      269.26     38.41 o 
  -9   4   2      202.22      235.65     33.51 o 
  -8   4   2        1.86        0.35     13.92 o 
  -7   4   2       35.63       16.86     18.30 o 
  -6   4   2        3.01       -5.96      5.96 o 
  -5   4   2      441.46      507.27     15.17 o 
  -4   4   2     5143.53     5171.66     62.00 o 
  -3   4   2      401.61      394.38     15.89 o 
  -2   4   2     1421.54     1619.38     25.38 o 
  -1   4   2     2180.83     2015.32     24.20 o 
   0   4   2     1605.60     1545.65     19.39 o 
   1   4   2     1339.31     1530.13     23.38 o 
   2   4   2      210.13      227.90      9.31 o 
   3   4   2    10565.57    10713.77     94.35 o 
   4   4   2     8278.41     8536.65     78.41 o 
   5   4   2      148.59      140.13      8.18 o 
   6   4   2       80.06       75.33      6.91 o 
   7   4   2      403.45      408.38     16.36 o 
   8   4   2      987.33     1028.53     32.60 o 
   9   4   2        3.15       24.76     15.52 o 
  10   4   2      196.26      201.27     34.76 o 
  11   4   2        2.83       14.88     17.67 o 
  12   4   2      139.07      102.36     38.41 o 
  13   4   2        9.15        1.48     29.63 o 
 -11   5   2       68.59       26.35     33.03 o 
 -10   5   2       42.55       45.64     31.23 o 
  -9   5   2      507.90      636.35     50.81 o 
  -8   5   2      142.70      203.53     33.95 o 
  -7   5   2       68.76       73.59     16.32 o 
  -6   5   2        1.57        6.77     10.20 o 
  -5   5   2      654.63      708.61     18.27 o 
  -4   5   2       90.35      120.33     12.48 o 
  -3   5   2      434.44      401.53     20.27 o 
  -2   5   2      647.60      643.80     14.29 o 
  -1   5   2      507.93      478.66     11.54 o 
   0   5   2      710.07      671.42     13.02 o 
   1   5   2      668.87      771.23     13.35 o 
   2   5   2      332.01      343.17     18.09 o 
   3   5   2     3282.30     3446.45     37.64 o 
   4   5   2     2709.38     2715.36     32.57 o 
   5   5   2     7604.07     7957.44     76.99 o 
   6   5   2      553.20      512.02     15.13 o 
   7   5   2      261.82      246.39     12.41 o 
   8   5   2      192.68      198.10     22.13 o 
   9   5   2      970.41      914.87     51.30 o 
  10   5   2      176.07      134.64     54.74 o 
  11   5   2      282.92      334.82     47.44 o 
  12   5   2       10.30      -17.68     17.68 o 
  13   5   2      187.15      245.72     56.59 o 
 -10   6   2       18.69       -6.06     27.52 o 
  -9   6   2      256.93      351.85     55.79 o 
  -8   6   2      111.28      142.44     37.23 o 
  -7   6   2       11.14        8.67     13.45 o 
  -6   6   2      810.16      899.81     39.65 o 
  -5   6   2      139.87      136.64     15.90 o 
  -4   6   2        2.89        1.45      4.57 o 
  -3   6   2       10.13        7.60      4.10 o 
  -2   6   2        6.66        9.37      4.27 o 
  -1   6   2      624.29      677.00     15.71 o 
   0   6   2      765.80      734.91     14.73 o 
   1   6   2      409.98      391.58     15.31 o 
   2   6   2      392.60      387.82     11.90 o 
   3   6   2      291.23      314.57     10.74 o 
   4   6   2       13.53       16.79      4.29 o 
   5   6   2       39.70       32.68      5.09 o 
   6   6   2      287.94      267.32     13.84 o 
   7   6   2      158.02      176.18     10.35 o 
   8   6   2       14.56        3.97     10.12 o 
   9   6   2      331.95      350.15     28.40 o 
  10   6   2       83.28       59.44     21.72 o 
  11   6   2       68.68       34.00     19.57 o 
  12   6   2       14.57        1.40     19.77 o 
  13   6   2       21.92       40.19     25.87 o 
 -10   7   2        0.82      -19.98     25.11 o 
  -9   7   2        4.88      -21.65     21.96 o 
  -8   7   2       17.81        7.17     18.72 o 
  -7   7   2      413.93      458.28     42.37 o 
  -6   7   2        8.34       -0.93     12.79 o 
  -5   7   2     3783.47     3760.71     84.42 o 
  -4   7   2     1490.30     1480.39     65.93 o 
  -3   7   2       67.20       73.53      6.73 o 
  -2   7   2      580.71      595.57     14.75 o 
  -1   7   2     1522.14     1417.02     23.05 o 
   0   7   2       45.05       44.19      5.72 o 
   1   7   2     2959.34     2786.78     39.32 o 
   2   7   2     4323.89     4429.44     55.54 o 
   3   7   2     6044.01     6294.99     68.38 o 
   4   7   2      242.06      232.79     10.82 o 
   5   7   2       58.88       47.57      8.15 o 
   6   7   2       19.26       15.50      5.56 o 
   7   7   2       16.91       24.45      7.46 o 
   8   7   2     2179.71     2084.41     60.14 o 
   9   7   2      656.10      792.79     54.90 o 
  10   7   2        9.07       -4.28     15.94 o 
  11   7   2       28.15       47.15     22.69 o 
  12   7   2        0.47      -13.40     35.81 o 
  13   7   2        0.02       -6.80     33.83 o 
 -10   8   2       20.68       22.70     33.65 o 
  -9   8   2       45.48       15.03     27.65 o 
  -8   8   2       12.33       12.77     19.89 o 
  -7   8   2       50.86       40.79     24.68 o 
  -6   8   2       22.95       38.58     27.18 o 
  -5   8   2       55.98       87.71     20.74 o 
  -4   8   2     4821.60     4987.86     82.64 o 
  -3   8   2       90.98      102.70     10.97 o 
  -2   8   2     2583.06     2632.50     40.91 o 
  -1   8   2      258.84      290.68     11.33 o 
   0   8   2      157.62      170.26      8.96 o 
   1   8   2      333.24      315.61     13.59 o 
   2   8   2     3881.27     4166.12     55.03 o 
   3   8   2      185.57      266.33     11.73 o 
   4   8   2     2529.17     2608.24     38.12 o 
   5   8   2     1580.54     1552.90     28.15 o 
   6   8   2       64.30       70.87      8.63 o 
   7   8   2       57.04       38.22     13.91 o 
   8   8   2      490.29      558.12     43.43 o 
   9   8   2      142.54      134.79     25.97 o 
  10   8   2        3.33      -19.30     19.30 o 
  11   8   2        7.06       -6.37     29.32 o 
  12   8   2        2.41       34.20     34.76 o 
  -9   9   2       72.09      100.07     38.53 o 
  -8   9   2       41.68        3.71     26.41 o 
  -7   9   2       62.19       29.23     24.74 o 
  -6   9   2       44.60       49.20     21.92 o 
  -5   9   2      267.33      232.40     31.28 o 
  -4   9   2      296.59      282.51     33.80 o 
  -3   9   2      725.86      766.84     29.80 o 
  -2   9   2      865.45      916.65     30.85 o 
  -1   9   2     2401.82     2309.61     43.00 o 
   0   9   2     1179.40     1127.96     33.83 o 
   1   9   2      892.08      882.73     20.12 o 
   2   9   2       38.70       32.79      6.75 o 
   3   9   2      312.48      361.18     15.36 o 
   4   9   2        0.67       -3.29      5.15 o 
   5   9   2     1789.09     1885.72     35.79 o 
   6   9   2      478.09      488.24     19.27 o 
   7   9   2     1154.10     1153.36     42.56 o 
   8   9   2      517.87      558.93     50.75 o 
   9   9   2       93.24      116.62     26.13 o 
  10   9   2        8.87        6.86     18.21 o 
  11   9   2        2.09      -24.68     24.68 o 
  12   9   2        3.01       34.39     36.68 o 
  -9  10   2       16.60       26.16     35.87 o 
  -8  10   2       66.98       61.35     33.71 o 
  -7  10   2        3.48       -2.23     22.76 o 
  -6  10   2      904.18      946.52     85.54 o 
  -5  10   2       76.94       85.99     29.81 o 
  -4  10   2       13.75       18.81     15.33 o 
  -3  10   2       38.77       41.37     13.25 o 
  -2  10   2      785.07      747.23     30.36 o 
  -1  10   2      875.81      943.85     32.03 o 
   0  10   2     1521.55     1449.65     37.64 o 
   1  10   2      845.11      756.95     21.77 o 
   2  10   2     1228.68     1248.81     31.18 o 
   3  10   2      738.21      757.91     24.52 o 
   4  10   2      477.86      481.51     20.31 o 
   5  10   2       14.49        8.32      6.69 o 
   6  10   2      859.31      886.17     29.54 o 
   7  10   2       42.95       40.40     12.98 o 
   8  10   2     1449.74     1341.32     69.33 o 
   9  10   2      260.08      295.89     38.35 o 
  10  10   2       24.93       38.82     21.23 o 
  11  10   2        0.83      -23.25     29.19 o 
  12  10   2       23.49       11.63     30.49 o 
  -8  11   2        7.06       29.32     33.15 o 
  -7  11   2      106.09       99.51     37.36 o 
  -6  11   2       86.89       66.12     34.08 o 
  -5  11   2     1387.85     1298.68     68.61 o 
  -4  11   2      731.61      672.61     51.34 o 
  -3  11   2      420.81      356.22     62.10 o 
  -2  11   2      330.89      292.64     54.17 o 
  -1  11   2      211.54      172.81     17.14 o 
   0  11   2       59.19       45.28     11.89 o 
   1  11   2      515.86      490.31     19.72 o 
   2  11   2       56.25       56.40      9.99 o 
   3  11   2     1368.71     1389.57     34.63 o 
   4  11   2      276.18      292.70     20.80 o 
   5  11   2        0.47        6.93      6.77 o 
   6  11   2       78.83       74.17     17.43 o 
   7  11   2       77.07       89.94     22.61 o 
   8  11   2       77.75       72.97     23.37 o 
   9  11   2      147.28      170.34     31.13 o 
  10  11   2      256.78      226.01     37.15 o 
  11  11   2       76.76       67.29     39.95 o 
  12  11   2       14.31       -8.72     36.92 o 
  -7  12   2       10.07        6.68     30.18 o 
  -6  12   2       69.50       89.99     36.99 o 
  -5  12   2       31.04       75.21     32.66 o 
  -4  12   2      585.94      577.72     64.45 o 
  -3  12   2       24.18       29.92     17.76 o 
  -2  12   2      193.13      211.79     24.26 o 
  -1  12   2       14.71       24.61     12.55 o 
   0  12   2        5.02       10.07     11.17 o 
   1  12   2      316.31      326.32     22.60 o 
   2  12   2      118.14      100.53     12.71 o 
   3  12   2      805.83      841.20     28.38 o 
   4  12   2      112.85      117.99     13.54 o 
   5  12   2     1183.57     1275.12     32.26 o 
   6  12   2        0.47      -11.04     11.04 o 
   7  12   2      144.78      115.39     26.13 o 
   8  12   2       34.25       55.89     22.84 o 
   9  12   2       39.79       45.56     23.44 o 
  10  12   2       28.02       12.06     29.10 o 
  11  12   2       29.17       14.40     25.77 o 
  -7  13   2       35.87        1.05     31.05 o 
  -6  13   2       10.84       28.26     33.03 o 
  -5  13   2       26.57       36.30     29.50 o 
  -4  13   2       16.45       21.09     23.87 o 
  -3  13   2        2.46        0.00     20.16 o 
  -2  13   2      250.49      234.15     33.37 o 
  -1  13   2      469.02      522.69     35.87 o 
   0  13   2      646.18      694.49     60.99 o 
   1  13   2       41.91       41.15     11.41 o 
   2  13   2      285.14      328.50     21.48 o 
   3  13   2       51.73       29.93     13.47 o 
   4  13   2      117.78      103.46     13.27 o 
   5  13   2      922.76     1000.21     44.11 o 
   6  13   2      407.22      429.55     43.54 o 
   7  13   2      217.77      167.17     30.55 o 
   8  13   2       88.49      117.31     47.84 o 
   9  13   2       25.67        1.41     22.85 o 
  10  13   2        6.26       -5.69     21.10 o 
  11  13   2        8.62        8.97     36.06 o 
  -6  14   2       45.96       15.09     34.45 o 
  -5  14   2       56.07       74.40     37.91 o 
  -4  14   2       20.91       35.01     24.43 o 
  -3  14   2       22.81       55.29     26.78 o 
  -2  14   2        0.13        6.56     21.59 o 
  -1  14   2      113.68       94.63     23.93 o 
   0  14   2      183.93      165.89     19.26 o 
   1  14   2      461.20      503.84     29.79 o 
   2  14   2      140.34      136.49     17.82 o 
   3  14   2       11.58       10.85      9.89 o 
   4  14   2      275.51      271.80     20.83 o 
   5  14   2        0.22      -11.41     11.41 o 
   6  14   2      297.51      231.78     33.95 o 
   7  14   2        4.10       -1.58     17.72 o 
   8  14   2      155.85      178.86     70.26 o 
   9  14   2      115.49      147.55     35.09 o 
  10  14   2        0.54        4.02     31.36 o 
  -5  15   2       97.06       71.87     38.66 o 
  -4  15   2       81.43      121.47     35.19 o 
  -3  15   2        0.31      -11.38     19.36 o 
  -2  15   2      296.10      175.53     43.17 o 
  -1  15   2       13.34       14.52     25.95 o 
   0  15   2       76.53      110.42     32.50 o 
   1  15   2       28.18       40.67     16.69 o 
   2  15   2      146.26      119.95     21.54 o 
   3  15   2      420.51      453.54     35.62 o 
   4  15   2      253.06      274.32     24.98 o 
   5  15   2       73.39       48.11     17.44 o 
   6  15   2      140.67      118.19     28.63 o 
   7  15   2        0.43       -2.93     20.06 o 
   8  15   2        0.67      -15.16     19.84 o 
   9  15   2       39.13       59.56     38.22 o 
  -4  16   2      168.87      141.08     42.24 o 
  -3  16   2       56.30       94.38     36.68 o 
  -2  16   2        0.61       -3.40     22.08 o 
  -1  16   2      452.72      554.04     70.32 o 
   0  16   2        0.41      -13.15     17.32 o 
   1  16   2       54.56       67.44     22.39 o 
   2  16   2       88.69      120.23     52.42 o 
   3  16   2        0.93        0.22     17.37 o 
   4  16   2      241.72      275.11     70.63 o 
   5  16   2      271.91      285.65     39.76 o 
   6  16   2        4.61        0.78     20.06 o 
   7  16   2       42.94       35.44     31.36 o 
   8  16   2        1.17      -30.43     30.43 o 
  -2  17   2       39.52       94.07     37.73 o 
  -1  17   2       63.02       96.24     37.85 o 
   0  17   2      111.88      134.77     42.68 o 
   1  17   2       18.05        9.72     20.25 o 
   2  17   2       98.14       59.84     31.54 o 
   3  17   2        0.94       21.00     19.67 o 
   4  17   2        7.35       24.13     21.97 o 
   6  17   2      118.01      139.28     46.02 o 
   7  17   2       82.51       31.54     38.66 o 
   0  18   2       13.68       14.78     30.24 o 
   1  18   2        4.20      -21.09     22.33 o 
   2  18   2      139.58       90.05     38.66 o 
   3  18   2      112.75      159.01     45.83 o 
   4  18   2       13.23       52.14     33.40 o 
  -4 -17   3      218.67      272.13     59.19 o 
  -3 -17   3       17.13      -22.39     27.77 o 
  -2 -17   3       38.42       39.34     33.34 o 
  -1 -17   3        0.08        0.12     28.95 o 
   0 -17   3        7.52       21.34     31.98 o 
   1 -17   3       10.56       14.84     26.47 o 
  -6 -16   3       17.35      -25.91     30.99 o 
  -5 -16   3        2.78       20.60     33.83 o 
  -4 -16   3      219.98      204.59     48.49 o 
  -3 -16   3      372.48      264.47     65.81 o 
  -2 -16   3       42.13       67.89     24.55 o 
  -1 -16   3       88.78       84.38     48.83 o 
   0 -16   3       62.42       22.27     28.45 o 
   1 -16   3       16.69        6.80     26.84 o 
   2 -16   3       75.22      -19.48     24.49 o 
   3 -16   3        2.83      -19.36     33.77 o 
  -7 -15   3        3.60       16.10     25.54 o 
  -6 -15   3      171.47      131.62     33.47 o 
  -5 -15   3        0.21      -17.49     19.73 o 
  -4 -15   3        1.18       37.71     24.71 o 
  -3 -15   3      247.36      285.86     38.63 o 
  -2 -15   3      192.30      229.50     34.38 o 
  -1 -15   3       80.46       94.19     43.63 o 
   0 -15   3      149.06      143.49     39.58 o 
   1 -15   3      187.65      148.06     41.50 o 
   2 -15   3      185.03      117.76     42.86 o 
   3 -15   3      101.99       98.90     41.75 o 
   4 -15   3        1.45       45.41     24.95 o 
  -8 -14   3       12.51       12.44     26.09 o 
  -7 -14   3       44.58       99.88     30.35 o 
  -6 -14   3       68.91       47.15     19.86 o 
  -5 -14   3      292.88      332.42     41.03 o 
  -4 -14   3        0.25       13.07     19.35 o 
  -3 -14   3      106.36       56.58     21.59 o 
  -2 -14   3       11.45       36.56     19.22 o 
  -1 -14   3        0.07        4.23     13.64 o 
   0 -14   3      255.89      288.82     30.55 o 
   1 -14   3      468.06      460.58     64.32 o 
   2 -14   3       12.09       28.14     29.01 o 
   3 -14   3      207.14      236.26     49.54 o 
   4 -14   3       15.55       20.72     21.71 o 
   5 -14   3       11.64      -10.32     20.81 o 
   6 -14   3        0.53       28.14     33.21 o 
  -9 -13   3       14.66       42.68     37.73 o 
  -8 -13   3       15.43        2.15     33.37 o 
  -7 -13   3        0.01       20.77     19.52 o 
  -6 -13   3        9.57       -0.65     16.22 o 
  -5 -13   3      365.11      396.17     35.84 o 
  -4 -13   3      260.08      343.92     32.69 o 
  -3 -13   3      288.53      277.58     35.24 o 
  -2 -13   3      713.17      816.17     82.44 o 
  -1 -13   3      102.61       56.39     16.37 o 
   0 -13   3        7.55       12.21     13.64 o 
   1 -13   3      139.14      155.94     47.72 o 
   2 -13   3      398.94      322.50     40.04 o 
   3 -13   3      143.54      147.32     39.03 o 
   4 -13   3      164.53      232.98     32.84 o 
   5 -13   3        0.50      -16.45     17.13 o 
   6 -13   3        0.94       -4.94     19.91 o 
 -10 -12   3       39.89       35.50     40.39 o 
  -9 -12   3      125.58       77.43     42.74 o 
  -8 -12   3        0.45       -5.77     14.87 o 
  -7 -12   3       92.08       90.72     22.19 o 
  -6 -12   3       66.97       51.14     18.65 o 
  -5 -12   3        6.70       10.52     14.32 o 
  -4 -12   3      137.24      132.50     22.47 o 
  -3 -12   3      303.63      340.22     51.25 o 
  -2 -12   3        0.27       -1.28     11.32 o 
  -1 -12   3      279.08      312.54     41.30 o 
   0 -12   3      259.75      222.55     44.45 o 
   1 -12   3       10.34        3.68     13.16 o 
   2 -12   3       13.80        8.13     16.69 o 
   3 -12   3       17.12        5.37     17.90 o 
   4 -12   3       62.15       29.93     27.52 o 
   5 -12   3      513.13      571.14     47.38 o 
   6 -12   3        5.83       23.72     19.94 o 
   7 -12   3       21.54       20.25     21.76 o 
 -10 -11   3        8.82      -20.54     20.54 o 
  -9 -11   3       46.03       65.95     25.83 o 
  -8 -11   3      180.63      219.00     28.35 o 
  -7 -11   3       10.05        3.72     18.23 o 
  -6 -11   3      475.75      469.81     39.53 o 
  -5 -11   3       44.79        9.77     13.07 o 
  -4 -11   3       60.75       43.66     11.41 o 
  -3 -11   3      104.15      102.87     15.70 o 
  -2 -11   3      686.00      770.99     29.06 o 
  -1 -11   3      209.20      211.83     20.22 o 
   0 -11   3       21.69       21.38     12.15 o 
   1 -11   3       64.69       40.22     14.34 o 
   2 -11   3       93.52       98.06     35.16 o 
   3 -11   3      364.40      348.58     54.67 o 
   4 -11   3        2.19        4.11     19.79 o 
   5 -11   3       10.27       18.68     17.29 o 
   6 -11   3      311.29      298.90     37.60 o 
   7 -11   3        7.30       -5.17     33.09 o 
   8 -11   3       70.08       82.63     35.07 o 
 -11 -10   3      331.63      410.98     75.45 o 
 -10 -10   3       58.25       47.43     27.71 o 
  -9 -10   3        3.15      -13.94     13.94 o 
  -8 -10   3       29.99        5.20     13.26 o 
  -7 -10   3       10.16       24.30     15.45 o 
  -6 -10   3       24.59       40.22     15.02 o 
  -5 -10   3      692.12      682.62     39.95 o 
  -4 -10   3        7.51       16.04      8.15 o 
  -3 -10   3       73.63       51.14     10.40 o 
  -2 -10   3     1013.64      943.97     30.25 o 
  -1 -10   3      408.34      386.79     20.88 o 
   0 -10   3      844.19      874.74     56.86 o 
   1 -10   3       91.27      116.06     17.11 o 
   2 -10   3       79.77       53.35     21.74 o 
   3 -10   3      619.36      665.04     47.38 o 
   4 -10   3      204.45      230.59     25.15 o 
   5 -10   3        3.34       -1.81     12.58 o 
   6 -10   3        4.91        5.86     16.30 o 
   7 -10   3      165.48      133.49     77.74 o 
   8 -10   3        2.34       -9.93     17.62 o 
   9 -10   3       70.90       49.23     32.41 o 
 -11  -9   3        7.39        3.85     24.27 o 
 -10  -9   3      336.65      380.17     61.45 o 
  -9  -9   3       22.20        8.79     13.73 o 
  -8  -9   3       60.94       46.24     15.64 o 
  -7  -9   3        8.26       13.51     12.18 o 
  -6  -9   3      100.20       69.37     10.63 o 
  -5  -9   3      466.45      527.92     24.28 o 
  -4  -9   3     1924.06     1973.96     38.70 o 
  -3  -9   3       73.50       74.06      9.10 o 
  -2  -9   3      642.45      660.55     25.15 o 
  -1  -9   3      601.25      594.47     21.34 o 
   0  -9   3      207.07      164.48     23.47 o 
   1  -9   3       30.31       29.07     10.85 o 
   2  -9   3      166.71      163.18     27.88 o 
   3  -9   3        9.73      -14.35     14.35 o 
   4  -9   3      517.65      602.81     35.77 o 
   5  -9   3      113.80       89.06     17.85 o 
   6  -9   3      207.12      193.22     36.15 o 
   7  -9   3       41.66       68.99     21.88 o 
   8  -9   3       31.63       44.44     22.27 o 
   9  -9   3       13.80       10.51     21.75 o 
 -11  -8   3      181.98      255.31     59.75 o 
 -10  -8   3       46.76       52.29     21.51 o 
  -9  -8   3      285.65      283.40     41.39 o 
  -8  -8   3       28.87       10.47     12.45 o 
  -7  -8   3     1081.35      975.14     31.32 o 
  -6  -8   3      374.45      413.94     21.89 o 
  -5  -8   3      461.42      419.77     21.89 o 
  -4  -8   3       17.00       14.82      6.78 o 
  -3  -8   3     1481.07     1495.55     28.71 o 
  -2  -8   3      368.06      354.38     15.56 o 
  -1  -8   3     4120.44     3967.54     88.38 o 
   0  -8   3       98.90      114.04     11.02 o 
   1  -8   3      263.70      285.21     21.57 o 
   2  -8   3     1537.81     1631.45     55.71 o 
   3  -8   3      203.08      274.79    106.69 o 
   4  -8   3      207.59      220.76     22.66 o 
   5  -8   3      317.50      366.43     28.67 o 
   6  -8   3      529.04      498.81     34.47 o 
   7  -8   3      771.88      851.37     80.46 o 
   8  -8   3      175.72      172.95     28.38 o 
   9  -8   3        4.90       21.42     19.53 o 
 -11  -7   3       11.09       37.85     34.94 o 
 -10  -7   3       37.08       25.12     19.47 o 
  -9  -7   3      267.22      257.34     24.93 o 
  -8  -7   3      428.22      408.06     24.26 o 
  -7  -7   3        4.19       -3.97      7.46 o 
  -6  -7   3     3639.67     3567.79     57.35 o 
  -5  -7   3      885.71      948.46     25.28 o 
  -4  -7   3      134.57      138.32     11.99 o 
  -3  -7   3      991.72      907.43     20.15 o 
  -2  -7   3      874.33      800.74     18.47 o 
  -1  -7   3      112.81      143.94     13.13 o 
   0  -7   3      120.23       99.55     10.67 o 
   1  -7   3     2265.82     2095.75     42.10 o 
   2  -7   3      415.35      416.17     28.33 o 
   3  -7   3     1803.64     1886.14     49.02 o 
   4  -7   3      994.91      999.41     52.52 o 
   5  -7   3      293.98      265.34     25.03 o 
   6  -7   3       18.83        4.87     11.43 o 
   7  -7   3      309.34      278.70     27.20 o 
   8  -7   3      307.59      325.32     30.31 o 
   9  -7   3       38.22       39.69     19.34 o 
  10  -7   3        0.83      -21.15     29.25 o 
 -12  -6   3        0.34       28.82     35.69 o 
 -11  -6   3       19.88        4.84     24.30 o 
 -10  -6   3       47.09       15.37     16.16 o 
  -9  -6   3       69.31       43.17     14.24 o 
  -8  -6   3        7.25       15.63      9.27 o 
  -7  -6   3      550.00      519.40     24.34 o 
  -6  -6   3       14.17        7.23      6.84 o 
  -5  -6   3     3741.98     3750.14     55.99 o 
  -4  -6   3     2053.43     1961.86     40.00 o 
  -3  -6   3     1014.21      896.57     17.63 o 
  -2  -6   3       94.15       86.27      7.77 o 
  -1  -6   3       78.58       86.82      6.58 o 
   0  -6   3        0.18        0.53      3.26 o 
   1  -6   3     3212.70     2959.75     48.82 o 
   2  -6   3       96.60       75.35      8.88 o 
   3  -6   3     6829.82     7243.77    105.47 o 
   4  -6   3      810.28      753.96     31.39 o 
   5  -6   3      281.52      301.70     24.04 o 
   6  -6   3       75.16       56.93     13.99 o 
   7  -6   3        2.04        7.51     10.92 o 
   8  -6   3       71.48       81.55     22.52 o 
   9  -6   3        4.13       34.40     18.59 o 
  10  -6   3        5.30      -14.10     25.11 o 
 -12  -5   3        6.26       61.29     40.51 o 
 -11  -5   3        1.04       -5.95     22.42 o 
 -10  -5   3       19.48       13.93     16.53 o 
  -9  -5   3      370.47      320.62     30.79 o 
  -8  -5   3      435.91      457.33     24.26 o 
  -7  -5   3     3133.36     3013.91     70.68 o 
  -6  -5   3      121.33      118.56     12.18 o 
  -5  -5   3      354.08      298.10     16.25 o 
  -4  -5   3     3476.51     3356.28     52.09 o 
  -3  -5   3     1247.86     1335.94     19.41 o 
  -2  -5   3     2140.32     2167.53     30.41 o 
  -1  -5   3     1415.48     1447.92     22.34 o 
   0  -5   3      153.38      140.67      8.85 o 
   1  -5   3      685.65      768.35     21.62 o 
   2  -5   3      714.78      724.92     33.46 o 
   3  -5   3     6397.28     6389.88     80.72 o 
   4  -5   3     4278.62     4468.81     76.59 o 
   5  -5   3     1017.79     1008.33     36.03 o 
   6  -5   3     1238.58     1157.82     45.62 o 
   7  -5   3       27.28       28.24     12.31 o 
   8  -5   3      171.94      213.12     23.40 o 
   9  -5   3       41.53       27.69     15.14 o 
  10  -5   3       10.34        2.85     25.73 o 
  11  -5   3        0.09       10.08     29.13 o 
 -12  -4   3        3.84      -29.19     29.19 o 
 -11  -4   3       26.36       13.41     23.49 o 
 -10  -4   3       52.11       58.58     18.86 o 
  -9  -4   3       68.83       54.89     16.42 o 
  -8  -4   3       71.65       77.32     11.89 o 
  -7  -4   3      516.14      516.74     23.05 o 
  -6  -4   3     2869.79     2835.35     67.09 o 
  -5  -4   3      513.60      467.93     16.80 o 
  -4  -4   3     1391.60     1392.43     31.83 o 
  -3  -4   3      500.15      478.92      9.99 o 
  -2  -4   3     2726.96     2801.79     29.92 o 
  -1  -4   3       60.07       55.16      4.69 o 
   0  -4   3     4034.77     3845.14     51.39 o 
   1  -4   3     4850.63     5317.70     50.44 o 
   2  -4   3    14024.62    14591.26    158.36 o 
   3  -4   3      257.90      283.84     10.74 o 
   4  -4   3     1376.08     1442.60     23.88 o 
   5  -4   3     1625.68     1595.09     54.48 o 
   6  -4   3      549.27      599.12     37.94 o 
   7  -4   3      573.08      646.15     39.49 o 
   8  -4   3      392.37      421.84     29.62 o 
   9  -4   3      167.54      174.09     21.84 o 
  10  -4   3       80.49       72.42     25.25 o 
  11  -4   3       10.78       24.80     31.23 o 
 -12  -3   3       18.25       78.67     40.70 o 
 -11  -3   3      133.56      167.47     36.03 o 
 -10  -3   3       19.33       37.66     16.50 o 
  -9  -3   3      153.71      141.89     15.80 o 
  -8  -3   3      482.24      528.00     24.63 o 
  -7  -3   3        0.87        1.42      7.39 o 
  -6  -3   3     1858.72     2015.30     48.00 o 
  -5  -3   3     2403.02     2372.16     38.38 o 
  -4  -3   3      819.33      975.35     21.03 o 
  -3  -3   3      835.05      769.33     18.09 o 
  -2  -3   3     2016.07     1930.46     24.29 o 
  -1  -3   3     1642.65     1788.41     24.19 o 
   0  -3   3     1304.78     1484.37     22.93 o 
   1  -3   3     3566.99     3573.41     49.10 o 
   2  -3   3    16663.37    16258.46    158.99 o 
   3  -3   3    11700.54    11791.89    104.06 o 
   4  -3   3       90.30       92.57      5.38 o 
   5  -3   3      491.09      489.76     19.02 o 
   6  -3   3     1174.60     1174.49     37.76 o 
   7  -3   3      211.63      217.64     31.88 o 
   8  -3   3      319.81      294.10     24.48 o 
   9  -3   3      377.38      479.50     32.04 o 
  10  -3   3        6.17       18.20     19.69 o 
  11  -3   3      111.98       90.42     36.99 o 
  12  -3   3      159.12      199.83     51.83 o 
 -11  -2   3       61.14       87.30     21.80 o 
 -10  -2   3      427.34      494.43     37.05 o 
  -9  -2   3       14.67        7.73     13.04 o 
  -8  -2   3      178.22      176.13     14.66 o 
  -7  -2   3        0.08        3.23      6.06 o 
  -6  -2   3      137.30      141.02     15.77 o 
  -5  -2   3     2536.20     2360.94     41.52 o 
  -4  -2   3     1503.24     1345.24     24.98 o 
  -3  -2   3     3528.06     3496.44     73.05 o 
  -2  -2   3     1304.93     1296.64     22.56 o 
  -1  -2   3     1110.60     1044.42     18.29 o 
   0  -2   3     1997.57     2180.31     28.56 o 
   1  -2   3    12981.87    13184.04    145.10 o 
   2  -2   3     2134.18     2584.54     35.29 o 
   3  -2   3     2354.54     2462.30     29.68 o 
   4  -2   3     3760.08     3881.87     43.35 o 
   5  -2   3      127.49      148.39      8.81 o 
   6  -2   3     1117.99     1065.84     29.66 o 
   7  -2   3       74.00       80.94     13.57 o 
   8  -2   3       84.94       59.86     13.49 o 
   9  -2   3       13.21        0.78     21.71 o 
  10  -2   3       20.19       80.53     31.85 o 
  11  -2   3       91.48       84.55     35.19 o 
  12  -2   3      105.18      112.50     39.58 o 
 -11  -1   3        0.80       10.44     21.06 o 
 -10  -1   3       46.76       17.14     15.23 o 
  -9  -1   3      326.02      304.25     28.77 o 
  -8  -1   3       64.48       69.59      9.34 o 
  -7  -1   3      922.43      916.81     22.36 o 
  -6  -1   3       36.03       21.97      5.67 o 
  -5  -1   3      114.81      157.84      7.69 o 
  -4  -1   3      200.52      287.09      9.12 o 
  -3  -1   3        1.98        1.53      2.30 o 
  -2  -1   3      353.25      378.50      8.17 o 
  -1  -1   3     2858.41     2880.25     41.90 o 
   0  -1   3       13.94       15.04      3.37 o 
   1  -1   3      626.57      740.14     14.27 o 
   2  -1   3     6689.11     7336.14     80.82 o 
   3  -1   3      530.21      594.15     12.63 o 
   4  -1   3     1804.90     1899.12     24.21 o 
   5  -1   3      916.86      960.75     17.02 o 
   6  -1   3       85.64      109.23      9.77 o 
   7  -1   3     3224.81     3277.56     61.10 o 
   8  -1   3      726.64      607.54     34.65 o 
   9  -1   3      964.18      914.51     78.58 o 
  10  -1   3      123.26      100.13     32.04 o 
  11  -1   3        6.01       -7.67     25.05 o 
  12  -1   3       65.92       91.91     36.18 o 
 -11   0   3        1.56        0.24     20.18 o 
 -10   0   3       42.29       44.27     29.56 o 
  -9   0   3       21.70       26.31     18.48 o 
  -8   0   3      154.61      155.61     19.60 o 
  -7   0   3      440.70      456.69     16.75 o 
  -6   0   3     1965.34     2032.83     32.41 o 
  -5   0   3      116.34      120.23      7.58 o 
  -4   0   3     2070.92     2061.25     29.07 o 
  -3   0   3     2038.78     2203.43     26.26 o 
  -2   0   3        7.89        1.68      2.12 o 
  -1   0   3    11429.77    11555.96    104.93 o 
   0   0   3    12368.48    12210.24    118.80 o 
   1   0   3      382.25      315.42      7.25 o 
   2   0   3     2460.60     2324.24     35.72 o 
   3   0   3      585.42      634.67      8.89 o 
   4   0   3        9.72        2.91      2.24 o 
   5   0   3     3473.87     3795.96     39.42 o 
   6   0   3       16.22       15.54      3.81 o 
   7   0   3     1291.08     1379.00     30.65 o 
   8   0   3     2293.94     2439.79     52.87 o 
   9   0   3      138.17      126.99     25.11 o 
  10   0   3       19.09       -4.45     19.98 o 
  11   0   3       58.48       32.53     27.28 o 
  12   0   3        2.36      -15.71     25.85 o 
  13   0   3       32.40       50.41     35.69 o 
 -11   1   3       49.74       61.79     27.68 o 
 -10   1   3       23.27       -0.74     21.06 o 
  -9   1   3        1.46       -0.63     20.04 o 
  -8   1   3       34.97       32.79     15.70 o 
  -7   1   3       23.62       18.92      6.28 o 
  -6   1   3     1888.18     2016.78     30.04 o 
  -5   1   3      268.81      241.68     10.03 o 
  -4   1   3      352.99      422.99     13.53 o 
  -3   1   3       15.01        7.83      3.32 o 
  -2   1   3     2707.23     2575.83     28.01 o 
  -1   1   3     2331.54     2375.20     22.67 o 
   0   1   3     1095.05     1075.15     15.92 o 
   1   1   3       80.98       92.65      7.21 o 
   2   1   3      836.74      856.66     12.59 o 
   3   1   3     1188.33     1322.80     16.94 o 
   4   1   3      247.84      252.03      7.70 o 
   5   1   3     1915.86     2039.61     26.72 o 
   6   1   3        0.51        2.88      3.61 o 
   7   1   3       25.83       23.46      6.84 o 
   8   1   3     1165.49     1111.86     28.98 o 
   9   1   3      402.54      414.86     70.85 o 
  10   1   3       90.72       61.11     26.97 o 
  11   1   3        1.29       19.85     22.95 o 
  12   1   3        6.34       -2.60     26.66 o 
  13   1   3        0.03       -2.16     31.05 o 
 -11   2   3      213.52      205.71     38.31 o 
 -10   2   3      148.65      105.16     27.60 o 
  -9   2   3       11.51       26.74     17.49 o 
  -8   2   3       23.63       17.74     15.87 o 
  -7   2   3      490.02      594.84     50.97 o 
  -6   2   3     1031.96     1105.50     22.80 o 
  -5   2   3      391.50      340.30     13.69 o 
  -4   2   3      976.62      962.57     20.16 o 
  -3   2   3      448.05      498.90     13.20 o 
  -2   2   3        7.62        2.43      3.06 o 
  -1   2   3     8627.52     8936.94     82.97 o 
   0   2   3    12002.88    11701.42     97.27 o 
   1   2   3    13149.70    13136.82    117.59 o 
   2   2   3      217.49      207.83      5.00 o 
   3   2   3     2296.76     2462.68     33.08 o 
   4   2   3     8291.08     8329.96     74.32 o 
   5   2   3       15.29       12.79      3.45 o 
   6   2   3     3593.01     3666.21     44.19 o 
   7   2   3       84.12      102.37      8.80 o 
   8   2   3      136.63      134.13     15.42 o 
   9   2   3        0.42       -9.27     10.38 o 
  10   2   3      200.14      230.69     43.11 o 
  11   2   3      195.48      168.35     38.59 o 
  12   2   3      285.60      267.68     52.26 o 
  13   2   3       64.85       14.72     30.68 o 
 -11   3   3        4.14       -3.09     22.08 o 
 -10   3   3      154.24      185.65     34.30 o 
  -9   3   3      274.28      284.72     82.32 o 
  -8   3   3       13.68       27.62     17.02 o 
  -7   3   3      982.25     1114.70     53.33 o 
  -6   3   3      659.31      699.35     20.73 o 
  -5   3   3     2105.82     2344.03     34.20 o 
  -4   3   3      554.65      573.06     26.34 o 
  -3   3   3      336.05      332.36     11.69 o 
  -2   3   3      139.03      119.90      7.25 o 
  -1   3   3        6.52        6.21      3.10 o 
   0   3   3    10520.05    10934.30     93.95 o 
   1   3   3      670.81      647.99      9.15 o 
   2   3   3     2106.67     2123.42     22.67 o 
   3   3   3      115.14      155.67      5.74 o 
   4   3   3     2191.01     2133.09     25.28 o 
   5   3   3     7166.90     7452.07     75.10 o 
   6   3   3        2.83        1.50      3.82 o 
   7   3   3      521.26      570.68     17.48 o 
   8   3   3       35.06       20.08      9.10 o 
   9   3   3        4.78        3.67     10.79 o 
  10   3   3       57.58       28.38     16.76 o 
  11   3   3       44.41       68.40     28.45 o 
  12   3   3      268.96      306.40     55.60 o 
  13   3   3      190.95      161.80     46.94 o 
 -11   4   3        0.89        6.99     28.39 o 
 -10   4   3       14.46        9.50     19.71 o 
  -9   4   3       63.28       33.52     21.46 o 
  -8   4   3      180.77      222.73     53.16 o 
  -7   4   3      679.65      752.63     92.22 o 
  -6   4   3      642.59      680.60     25.03 o 
  -5   4   3      310.71      318.54     13.77 o 
  -4   4   3      433.11      388.55     14.44 o 
  -3   4   3     1401.11     1496.31     26.49 o 
  -2   4   3      171.94      182.84      8.07 o 
  -1   4   3     5702.29     5534.31     68.64 o 
   0   4   3      244.79      270.77      6.89 o 
   1   4   3      986.56      973.21     13.24 o 
   2   4   3     3873.90     3989.90     36.86 o 
   3   4   3      867.46      997.50     14.79 o 
   4   4   3     1309.63     1379.04     19.17 o 
   5   4   3        1.57       -2.92      3.25 o 
   6   4   3      640.44      668.33     17.66 o 
   7   4   3      802.83      835.46     21.10 o 
   8   4   3      334.41      359.42     20.28 o 
   9   4   3      372.79      403.97     36.39 o 
  10   4   3      250.66      291.80     34.12 o 
  11   4   3       61.52       48.93     21.53 o 
  12   4   3        0.32        6.31     28.26 o 
  13   4   3       53.43       73.72     38.66 o 
 -11   5   3       18.17       45.09     35.50 o 
 -10   5   3       84.55       34.82     32.28 o 
  -9   5   3        7.56       12.72     19.76 o 
  -8   5   3       20.33       25.00     19.43 o 
  -7   5   3        7.51       11.56     11.86 o 
  -6   5   3      689.14      723.74     36.73 o 
  -5   5   3     1365.26     1380.25     29.36 o 
  -4   5   3       52.94       55.52      7.08 o 
  -3   5   3     5825.67     6186.64     67.33 o 
  -2   5   3      411.07      421.94     12.68 o 
  -1   5   3       22.21       31.13      4.05 o 
   0   5   3      383.96      456.42      9.75 o 
   1   5   3      853.26      749.96     14.16 o 
   2   5   3     4781.44     5088.35     50.00 o 
   3   5   3     6937.00     6997.78     58.63 o 
   4   5   3     8223.31     8937.11     82.55 o 
   5   5   3     1916.19     1905.11     33.74 o 
   6   5   3      539.18      573.07     14.34 o 
   7   5   3      144.68      145.09     11.26 o 
   8   5   3       27.39       29.30      8.95 o 
   9   5   3      377.32      423.78     68.37 o 
  10   5   3      368.78      310.74     36.03 o 
  11   5   3      569.78      592.88     49.67 o 
  12   5   3       13.82       28.71     22.71 o 
  13   5   3       38.08       35.75     38.04 o 
 -10   6   3       98.65       87.08     36.30 o 
  -9   6   3      112.44      129.70     37.29 o 
  -8   6   3      175.17      225.26     49.45 o 
  -7   6   3       80.56       18.10     14.13 o 
  -6   6   3       73.38       75.57     16.72 o 
  -5   6   3      981.27      979.59     31.46 o 
  -4   6   3     1649.24     1767.24     29.48 o 
  -3   6   3     2134.25     2191.78     32.29 o 
  -2   6   3     1675.31     1667.89     25.99 o 
  -1   6   3      529.56      511.50     14.56 o 
   0   6   3     4513.45     4427.41     49.48 o 
   1   6   3      228.00      225.01     12.73 o 
   2   6   3      939.37      976.18     18.93 o 
   3   6   3     3532.40     3510.47     69.85 o 
   4   6   3     1262.10     1298.14     22.00 o 
   5   6   3      267.84      335.76     12.70 o 
   6   6   3     1345.38     1439.13     24.02 o 
   7   6   3       26.70       35.31      7.74 o 
   8   6   3      548.08      563.77     27.50 o 
   9   6   3      960.47      974.28     54.16 o 
  10   6   3        3.11        9.98     17.33 o 
  11   6   3      237.32      240.21     47.78 o 
  12   6   3       58.64       55.88     24.32 o 
  13   6   3       80.47      101.98     56.81 o 
 -10   7   3       54.37      134.89     42.98 o 
  -9   7   3      137.59      210.72     46.32 o 
  -8   7   3      179.65      143.30     35.75 o 
  -7   7   3     1075.23     1036.68     58.24 o 
  -6   7   3      544.51      516.42     43.25 o 
  -5   7   3       71.86      110.88     17.27 o 
  -4   7   3      491.17      549.62     39.89 o 
  -3   7   3        2.91        0.81      4.30 o 
  -2   7   3      849.98      822.45     16.93 o 
  -1   7   3     2810.33     2721.50     36.17 o 
   0   7   3       44.01       62.73      5.88 o 
   1   7   3      872.66      779.50     16.74 o 
   2   7   3       27.29       17.73      4.78 o 
   3   7   3      279.29      295.75     12.57 o 
   4   7   3      133.36      115.80      7.47 o 
   5   7   3      209.42      180.70     10.02 o 
   6   7   3       21.44       26.02      5.57 o 
   7   7   3      156.98      162.22     12.26 o 
   8   7   3       45.40       47.58     13.59 o 
   9   7   3      172.90      193.69     22.86 o 
  10   7   3        5.37       -2.80     16.83 o 
  11   7   3       41.25       45.04     23.37 o 
  12   7   3       76.22       -7.80     21.91 o 
  13   7   3      140.91      199.54     38.99 o 
  -9   8   3        4.01       18.37     26.97 o 
  -8   8   3        1.37       21.83     27.71 o 
  -7   8   3      830.90      827.81     57.05 o 
  -6   8   3      562.01      704.77     68.19 o 
  -5   8   3      129.14       91.26     24.40 o 
  -4   8   3      731.83      717.23     33.74 o 
  -3   8   3      264.51      246.25     17.45 o 
  -2   8   3      218.61      237.90     11.35 o 
  -1   8   3        6.13        5.25      4.62 o 
   0   8   3     3824.82     4068.81     49.45 o 
   1   8   3       73.39       56.56      6.87 o 
   2   8   3     2305.63     2177.93     38.79 o 
   3   8   3      468.14      512.78     16.39 o 
   4   8   3       65.50       55.38      6.82 o 
   5   8   3       24.54       18.95      5.29 o 
   6   8   3       29.00       31.49      6.43 o 
   7   8   3     1315.80     1334.50     44.87 o 
   8   8   3      312.07      256.98     31.41 o 
   9   8   3       45.90       51.52     15.56 o 
  10   8   3       50.38       13.68     17.54 o 
  11   8   3       14.74       15.57     22.21 o 
  12   8   3        0.43      -26.35     26.35 o 
  -9   9   3      111.24       98.71     37.73 o 
  -8   9   3        9.49        3.15     26.41 o 
  -7   9   3        1.71        3.40     21.37 o 
  -6   9   3      854.16      852.18     57.30 o 
  -5   9   3      344.12      302.96     36.14 o 
  -4   9   3      364.91      408.89     28.29 o 
  -3   9   3      403.64      440.61     28.52 o 
  -2   9   3       17.16        9.84      8.52 o 
  -1   9   3       64.65       55.94      8.21 o 
   0   9   3       14.07       13.55      6.23 o 
   1   9   3      303.62      339.55     13.62 o 
   2   9   3      666.69      648.30     18.96 o 
   3   9   3     3168.79     3161.56     47.52 o 
   4   9   3       37.52       40.56      7.36 o 
   5   9   3      504.49      517.38     16.89 o 
   6   9   3      149.35      167.69     15.37 o 
   7   9   3      759.74      729.29     47.23 o 
   8   9   3     1591.71     1400.16     62.98 o 
   9   9   3      244.07      243.15     33.34 o 
  10   9   3        0.03       32.01     20.01 o 
  11   9   3       55.06       91.72     38.90 o 
  12   9   3       49.12       44.84     36.86 o 
  -8  10   3        3.45      -21.03     25.05 o 
  -7  10   3       87.90      128.09     38.22 o 
  -6  10   3       23.08       20.03     24.46 o 
  -5  10   3      524.10      454.87     44.48 o 
  -4  10   3       68.01       50.85     18.99 o 
  -3  10   3       30.92       30.54     12.60 o 
  -2  10   3      743.94      766.39     44.91 o 
  -1  10   3       86.53      106.56     13.81 o 
   0  10   3     1724.76     1727.92     37.68 o 
   1  10   3       41.52       30.07      7.15 o 
   2  10   3        6.85       14.19      6.69 o 
   3  10   3      268.11      315.19     17.31 o 
   4  10   3     2120.60     2164.83     43.12 o 
   5  10   3      365.10      345.90     16.72 o 
   6  10   3      590.28      573.75     27.14 o 
   7  10   3      954.77      944.13    113.77 o 
   8  10   3        6.96       -3.05     16.04 o 
   9  10   3       65.76       49.40     43.51 o 
  10  10   3       16.41        6.96     20.23 o 
  11  10   3        4.56      -12.86     28.02 o 
  12  10   3       63.41       40.88     43.36 o 
  -8  11   3       56.93       84.05     41.25 o 
  -7  11   3      187.18      227.97     49.79 o 
  -6  11   3       24.33       61.17     31.05 o 
  -5  11   3       76.21       75.49     23.94 o 
  -4  11   3        1.64        9.45     15.72 o 
  -3  11   3        4.04        3.69     10.82 o 
  -2  11   3      280.59      332.62     27.64 o 
  -1  11   3     1146.94     1163.54     70.90 o 
   0  11   3      342.32      308.51     28.21 o 
   1  11   3      585.15      592.05     21.17 o 
   2  11   3      385.95      355.08     19.41 o 
   3  11   3      210.52      185.26     15.99 o 
   4  11   3       37.44       36.55      9.18 o 
   5  11   3      543.65      520.68     22.86 o 
   6  11   3      259.81      235.74     24.87 o 
   7  11   3     1261.60     1237.92     62.54 o 
   8  11   3      297.60      257.77     60.30 o 
   9  11   3      794.93      849.62     59.91 o 
  10  11   3      166.45      137.02     48.95 o 
  11  11   3        2.06      -27.09     27.09 o 
  12  11   3       53.12       96.17     43.23 o 
  -7  12   3       98.88       74.71     39.15 o 
  -6  12   3      292.31      298.48     55.48 o 
  -5  12   3        0.69       -9.52     21.71 o 
  -4  12   3      478.28      475.61     59.56 o 
  -3  12   3      429.85      465.32     81.33 o 
  -2  12   3       30.47       24.50     12.49 o 
  -1  12   3      779.79      792.12     40.17 o 
   0  12   3      154.27      152.89     16.71 o 
   1  12   3       26.90       17.30      8.32 o 
   2  12   3      866.20      875.81     29.72 o 
   3  12   3      142.71      126.20     13.74 o 
   4  12   3       35.84       35.45      9.07 o 
   5  12   3      334.01      329.80     34.53 o 
   6  12   3      438.59      356.86     63.70 o 
   7  12   3       42.98       97.72     39.12 o 
   8  12   3      465.06      397.33     86.28 o 
   9  12   3       12.97       38.05     21.44 o 
  10  12   3       51.68       57.86     45.71 o 
  11  12   3      211.85      286.23     64.01 o 
  -6  13   3        0.74      -14.29     25.42 o 
  -5  13   3       12.62       23.38     29.19 o 
  -4  13   3        4.44       16.64     22.88 o 
  -3  13   3      337.91      386.49     54.98 o 
  -2  13   3      248.25      214.27     32.85 o 
  -1  13   3       69.10       59.79     16.73 o 
   0  13   3       25.59       23.21     10.67 o 
   1  13   3        0.98       -6.24      8.45 o 
   2  13   3        0.23        2.78      8.64 o 
   3  13   3      467.73      470.87     24.04 o 
   4  13   3       72.49       43.14     13.33 o 
   5  13   3      481.75      537.62     29.81 o 
   6  13   3      345.46      364.15     60.61 o 
   7  13   3       33.83       -1.09     16.96 o 
   8  13   3      193.39      183.13     38.53 o 
   9  13   3      132.73      155.21     32.83 o 
  10  13   3       10.36       -3.88     22.67 o 
  11  13   3      155.82      191.17     54.30 o 
  -6  14   3        8.50       -7.85     31.54 o 
  -5  14   3       32.12        1.30     19.17 o 
  -4  14   3        8.71       41.44     26.78 o 
  -3  14   3        1.98       -4.64     16.27 o 
  -2  14   3      643.52      707.98     71.81 o 
  -1  14   3       16.20       40.84     18.89 o 
   0  14   3      119.90      116.61     20.47 o 
   1  14   3      911.17     1053.16     58.94 o 
   2  14   3      341.91      302.49     29.18 o 
   3  14   3       91.92       97.50     16.25 o 
   4  14   3      294.53      326.82     26.17 o 
   5  14   3      175.85      123.04     21.20 o 
   6  14   3      705.18      718.39     54.93 o 
   7  14   3       38.93       70.70     24.55 o 
   8  14   3        0.04       -3.18     19.82 o 
   9  14   3        0.74        4.64     22.27 o 
  10  14   3       12.47      102.92     46.26 o 
  -5  15   3        2.64       25.30     30.99 o 
  -4  15   3       64.59       40.82     31.17 o 
  -3  15   3       97.73       98.34     31.91 o 
  -2  15   3       21.98       22.95     25.61 o 
  -1  15   3      302.63      331.81     38.57 o 
   0  15   3        2.71       12.44     16.05 o 
   1  15   3       54.52       92.41     23.65 o 
   2  15   3      700.42      636.52     41.02 o 
   3  15   3      303.21      281.14     29.35 o 
   4  15   3       34.65       11.99     13.21 o 
   5  15   3        9.66      -12.13     18.26 o 
   6  15   3        7.97      -17.91     17.91 o 
   7  15   3      176.04      251.63     48.12 o 
   8  15   3        9.37      -15.00     19.43 o 
   9  15   3       77.26      105.82     46.26 o 
  10  15   3      162.99      137.18     55.73 o 
  -3  16   3      133.00       61.11     31.23 o 
  -2  16   3       79.59       84.92     35.19 o 
  -1  16   3        1.48       11.81     26.04 o 
   0  16   3        1.89      -11.05     16.96 o 
   1  16   3        0.26        8.67     18.15 o 
   2  16   3      103.78       87.50     23.30 o 
   3  16   3      100.27       98.86     25.29 o 
   4  16   3        9.92       26.54     16.34 o 
   5  16   3      273.94      214.99     51.55 o 
   6  16   3        0.29        7.94     19.55 o 
   7  16   3        0.50        3.03     31.67 o 
   8  16   3        0.37       -9.96     31.91 o 
   9  16   3        2.26       -0.56     35.62 o 
  -2  17   3       76.76       66.43     34.94 o 
  -1  17   3       51.27       50.96     31.91 o 
   0  17   3       32.53       16.20     22.91 o 
   1  17   3       18.45       -2.83     20.37 o 
   2  17   3        4.77       24.43     20.44 o 
   3  17   3      215.37      245.14     36.27 o 
   4  17   3      106.58      103.29     41.99 o 
   6  17   3       67.83       74.59     38.10 o 
   7  17   3        0.56        0.49     33.83 o 
   8  17   3        2.56       19.48     33.77 o 
   0  18   3      124.66       74.65     41.13 o 
   1  18   3      124.55       49.29     35.25 o 
   2  18   3       24.25       -4.51     28.95 o 
   3  18   3       10.75      -13.67     24.18 o 
  -3 -17   4        7.71      -26.97     26.97 o 
  -2 -17   4       43.63      -25.11     25.11 o 
  -1 -17   4      204.56      171.57     50.78 o 
   0 -17   4       23.13       -3.71     32.04 o 
  -6 -16   4       73.41       46.70     38.22 o 
  -5 -16   4        0.77       11.32     30.61 o 
  -4 -16   4       32.55       33.71     33.03 o 
  -3 -16   4       61.37       81.97     32.47 o 
  -2 -16   4        0.48       -6.21     20.54 o 
  -1 -16   4       57.76       74.47     36.24 o 
   0 -16   4       65.82       16.64     26.22 o 
   1 -16   4       23.16       50.22     35.81 o 
   2 -16   4       48.20       29.01     34.39 o 
  -7 -15   4        9.45       14.25     27.52 o 
  -6 -15   4       16.87       35.47     26.40 o 
  -5 -15   4       55.97       79.51     27.13 o 
  -4 -15   4       41.13       17.07     22.03 o 
  -3 -15   4       23.41       22.69     21.21 o 
  -2 -15   4      107.77      103.42     30.46 o 
  -1 -15   4       42.02       58.60     23.40 o 
   0 -15   4        0.81       10.70     24.86 o 
   1 -15   4        7.84        8.91     23.87 o 
   2 -15   4        5.42       16.27     28.51 o 
   3 -15   4       50.25       40.45     33.03 o 
   4 -15   4       94.61       75.42     27.93 o 
  -8 -14   4       29.59        9.25     32.62 o 
  -7 -14   4      299.15      384.92     70.01 o 
  -6 -14   4       32.07       13.49     19.00 o 
  -5 -14   4       35.72       14.76     18.22 o 
  -4 -14   4        1.20       12.79     15.38 o 
  -3 -14   4      318.78      290.74     38.57 o 
  -2 -14   4       10.01      -21.87     31.70 o 
  -1 -14   4      344.30      402.64     43.49 o 
   0 -14   4        0.44       -7.68     16.10 o 
   1 -14   4       87.81      105.08     35.93 o 
   2 -14   4      123.36      112.32     40.57 o 
   3 -14   4       12.38      -22.76     22.76 o 
   4 -14   4       33.55       13.25     28.42 o 
   5 -14   4      129.99      144.52     32.78 o 
  -9 -13   4       15.48      -17.69     31.05 o 
  -8 -13   4       31.75       19.61     23.65 o 
  -7 -13   4      147.47      110.53     24.71 o 
  -6 -13   4      530.96      563.78     43.44 o 
  -5 -13   4       15.90       -1.09     15.06 o 
  -4 -13   4      422.96      379.31     37.35 o 
  -3 -13   4       14.87       26.93     18.33 o 
  -2 -13   4      183.90      197.63     30.55 o 
  -1 -13   4      197.78      231.44     36.69 o 
   0 -13   4       88.54       87.09     19.86 o 
   1 -13   4      371.70      354.02     42.87 o 
   2 -13   4      536.15      574.69     68.53 o 
   3 -13   4       13.11       19.48     25.73 o 
   4 -13   4        1.69      -23.01     25.36 o 
   5 -13   4        0.62       28.01     23.41 o 
   6 -13   4       83.03       85.29     28.10 o 
  -9 -12   4       41.97       52.09     29.85 o 
  -8 -12   4        4.89      -11.95     17.34 o 
  -7 -12   4        1.07      -10.03     15.24 o 
  -6 -12   4      262.56      252.12     47.84 o 
  -5 -12   4      511.36      564.58     74.31 o 
  -4 -12   4      329.18      328.45     49.95 o 
  -3 -12   4      591.19      613.98     47.45 o 
  -2 -12   4        0.58       10.25     15.29 o 
  -1 -12   4       21.01       15.62     13.59 o 
   0 -12   4       82.15       74.57     18.10 o 
   1 -12   4       31.69       17.38     17.45 o 
   2 -12   4      354.28      427.67     45.26 o 
   3 -12   4      413.31      455.84     47.11 o 
   4 -12   4        0.86       19.48     24.43 o 
   5 -12   4      218.90      213.24     33.05 o 
   6 -12   4        0.49       -3.77     18.35 o 
   7 -12   4        0.81       13.07     22.67 o 
 -10 -11   4      103.63      147.14     50.65 o 
  -9 -11   4       21.38        6.63     16.64 o 
  -8 -11   4      293.43      329.53     35.30 o 
  -7 -11   4       74.98       54.10     18.12 o 
  -6 -11   4        5.60       10.14     14.22 o 
  -5 -11   4        0.77       11.71     13.77 o 
  -4 -11   4       30.42       39.90     14.38 o 
  -3 -11   4      116.66      108.16     15.16 o 
  -2 -11   4     1644.44     1657.18     54.68 o 
  -1 -11   4      370.98      347.15     33.08 o 
   0 -11   4      465.91      503.93     33.63 o 
   1 -11   4      270.70      329.68     32.41 o 
   2 -11   4       74.57       60.74     22.00 o 
   3 -11   4       92.57       91.65     23.78 o 
   4 -11   4      594.49      610.57     51.14 o 
   5 -11   4      144.31      159.82     28.40 o 
   6 -11   4      364.01      367.48     39.81 o 
   7 -11   4       40.43       91.28     32.56 o 
   8 -11   4       26.04       36.00     24.69 o 
 -10 -10   4       15.29       -0.81     26.44 o 
  -9 -10   4      107.46      130.14     22.86 o 
  -8 -10   4      115.72       57.22     16.65 o 
  -7 -10   4      362.34      390.35     34.62 o 
  -6 -10   4      130.80      166.19     62.70 o 
  -5 -10   4      335.71      303.01     29.00 o 
  -4 -10   4      466.07      499.83     39.55 o 
  -3 -10   4      386.74      395.91     23.17 o 
  -2 -10   4      353.56      336.18     21.06 o 
  -1 -10   4     1179.35     1189.95     35.02 o 
   0 -10   4      351.15      315.86     23.19 o 
   1 -10   4      643.44      671.82     35.25 o 
   2 -10   4      299.92      223.35     43.66 o 
   3 -10   4       21.53       21.59     15.82 o 
   4 -10   4       13.13       -4.26     20.01 o 
   5 -10   4       97.14       89.85     19.06 o 
   6 -10   4      187.53      229.05     33.49 o 
   7 -10   4      130.05      180.63     29.66 o 
   8 -10   4       65.51       61.29     24.75 o 
   9 -10   4       50.90       33.91     24.86 o 
 -11  -9   4      100.84      132.11     50.47 o 
 -10  -9   4        0.08       -3.78     19.04 o 
  -9  -9   4       17.35        9.10     14.44 o 
  -8  -9   4       23.26       40.44     14.97 o 
  -7  -9   4      262.01      238.41     48.84 o 
  -6  -9   4       47.40       64.58     15.16 o 
  -5  -9   4        0.37        3.68      7.81 o 
  -4  -9   4     1432.26     1458.08     37.09 o 
  -3  -9   4      386.62      380.35     19.92 o 
  -2  -9   4     1635.60     1487.49     37.04 o 
  -1  -9   4       11.14       15.85      8.16 o 
   0  -9   4        2.85       -4.38      7.34 o 
   1  -9   4      309.91      321.18     25.28 o 
   2  -9   4      587.59      688.09     33.62 o 
   3  -9   4      682.80      638.05     45.34 o 
   4  -9   4      720.63      681.08     67.75 o 
   5  -9   4      309.54      315.76     29.23 o 
   6  -9   4        3.18        7.48     17.20 o 
   7  -9   4        6.14        8.88     16.66 o 
   8  -9   4       53.91       64.97     23.87 o 
   9  -9   4       21.49       35.57     22.00 o 
 -11  -8   4      141.09      284.07     61.97 o 
 -10  -8   4        4.99        0.62     15.50 o 
  -9  -8   4      188.86      185.31     23.34 o 
  -8  -8   4        3.68        5.13     11.35 o 
  -7  -8   4       47.11       35.90     13.39 o 
  -6  -8   4      481.11      417.41     28.14 o 
  -5  -8   4      435.23      442.36     20.42 o 
  -4  -8   4       13.95        9.34      6.37 o 
  -3  -8   4     1683.07     1632.13     32.75 o 
  -2  -8   4     3747.40     3501.09     59.73 o 
  -1  -8   4       69.28       61.17      9.54 o 
   0  -8   4      109.45      107.42     10.35 o 
   1  -8   4      114.26      107.90     18.20 o 
   2  -8   4        0.55        4.72      8.52 o 
   3  -8   4      472.89      462.14     37.46 o 
   4  -8   4       11.41       28.55     11.95 o 
   5  -8   4     4193.69     4129.59     94.27 o 
   6  -8   4      910.68      973.05     68.59 o 
   7  -8   4       37.26       35.64     16.34 o 
   8  -8   4        5.16       11.86     16.46 o 
   9  -8   4       24.62       41.01     23.14 o 
  10  -8   4        2.43       19.11     33.77 o 
 -11  -7   4        0.42      -16.02     30.43 o 
 -10  -7   4       90.83       70.81     19.29 o 
  -9  -7   4        4.88        9.22     13.25 o 
  -8  -7   4      634.30      697.61     36.65 o 
  -7  -7   4     1056.43     1059.35     31.51 o 
  -6  -7   4       59.13       35.80     12.92 o 
  -5  -7   4      296.41      283.34     18.91 o 
  -4  -7   4      544.28      482.47     18.82 o 
  -3  -7   4      386.76      423.97     24.47 o 
  -2  -7   4     4062.48     3789.64     64.88 o 
  -1  -7   4     2130.72     2045.37     34.69 o 
   0  -7   4     1083.68     1095.08     24.34 o 
   1  -7   4      252.64      247.70     17.04 o 
   2  -7   4        0.00       10.47      7.78 o 
   3  -7   4      872.35      979.01     34.14 o 
   4  -7   4      269.07      302.47     24.66 o 
   5  -7   4      799.54      695.52     35.71 o 
   6  -7   4      447.30      476.45     32.08 o 
   7  -7   4     1900.70     1939.88     61.26 o 
   8  -7   4       27.26       -2.38     15.83 o 
   9  -7   4        2.75        0.96     16.63 o 
  10  -7   4       29.91        3.40     29.87 o 
 -11  -6   4        4.28       30.43     35.32 o 
 -10  -6   4        0.66       -8.55     13.45 o 
  -9  -6   4      129.96      122.51     19.13 o 
  -8  -6   4      162.52      180.35     32.93 o 
  -7  -6   4      627.01      596.77     26.47 o 
  -6  -6   4      596.42      605.51     24.70 o 
  -5  -6   4     1276.89     1294.15     49.40 o 
  -4  -6   4      521.68      535.08     19.38 o 
  -3  -6   4      390.27      419.38     13.81 o 
  -2  -6   4      202.44      320.55     12.29 o 
  -1  -6   4     2157.08     1988.88     29.43 o 
   0  -6   4       15.79       19.80      4.31 o 
   1  -6   4      578.66      568.86     17.78 o 
   2  -6   4     2201.49     2168.40     33.50 o 
   3  -6   4        7.22       10.09      7.97 o 
   4  -6   4      102.48      131.72     19.85 o 
   5  -6   4      550.25      504.72     29.45 o 
   6  -6   4        0.26       -1.53      9.96 o 
   7  -6   4      110.68      137.93     20.15 o 
   8  -6   4      335.23      291.45     38.36 o 
   9  -6   4      116.26      132.69     34.79 o 
  10  -6   4        7.54       39.15     31.05 o 
  11  -6   4        6.90       24.06     32.16 o 
 -11  -5   4       38.26       35.19     35.62 o 
 -10  -5   4        7.98        4.09     14.10 o 
  -9  -5   4        3.70        5.11     12.84 o 
  -8  -5   4       29.00       29.24     11.17 o 
  -7  -5   4      240.09      240.14     17.75 o 
  -6  -5   4      268.20      246.02     16.88 o 
  -5  -5   4        1.28       -2.56      7.29 o 
  -4  -5   4     4360.17     4295.26     65.41 o 
  -3  -5   4     1315.18     1252.19     19.30 o 
  -2  -5   4      449.00      457.83     13.29 o 
  -1  -5   4       42.24       49.82      5.85 o 
   0  -5   4      316.72      339.52     12.64 o 
   1  -5   4      742.64      736.19     18.06 o 
   2  -5   4     3362.92     3373.32     53.52 o 
   3  -5   4    11906.31    12034.53    156.15 o 
   4  -5   4      340.94      390.28     23.77 o 
   5  -5   4      975.26      903.58     34.86 o 
   6  -5   4        0.11        4.53      8.88 o 
   7  -5   4       28.57       23.91     15.46 o 
   8  -5   4       20.51        7.88     12.26 o 
   9  -5   4      101.36       51.19     42.06 o 
  10  -5   4      175.00       94.81     35.01 o 
  11  -5   4      221.09      178.49     44.47 o 
 -11  -4   4      125.74      146.91     31.36 o 
 -10  -4   4        0.14        1.63     14.69 o 
  -9  -4   4        3.78       -2.93     11.54 o 
  -8  -4   4       85.83       67.14     13.72 o 
  -7  -4   4      258.86      266.99     19.16 o 
  -6  -4   4      131.44      104.82     11.39 o 
  -5  -4   4       65.17       80.11      9.45 o 
  -4  -4   4     1293.74     1334.17     26.39 o 
  -3  -4   4       70.74      154.76      6.87 o 
  -2  -4   4      246.91      187.54     10.30 o 
  -1  -4   4      175.77      195.31      9.77 o 
   0  -4   4      483.92      484.22     13.12 o 
   1  -4   4     2345.39     2611.19     43.52 o 
   2  -4   4     1223.87     1279.58     27.76 o 
   3  -4   4    13216.53    13448.11    135.57 o 
   4  -4   4     6460.45     6575.63     76.78 o 
   5  -4   4     4347.71     4499.44     97.01 o 
   6  -4   4      361.21      414.55     26.02 o 
   7  -4   4      956.96      890.36     50.80 o 
   8  -4   4        0.52        3.16     10.76 o 
   9  -4   4      259.64      255.44     64.97 o 
  10  -4   4       73.78       46.21     35.41 o 
  11  -4   4       51.44       66.80     32.78 o 
  12  -4   4      204.22      256.48     55.17 o 
 -11  -3   4       56.14      120.41     29.87 o 
 -10  -3   4       12.79       11.90     15.95 o 
  -9  -3   4        0.20        3.45      9.90 o 
  -8  -3   4      350.22      399.03     26.04 o 
  -7  -3   4      248.11      254.68     24.12 o 
  -6  -3   4       86.23       81.75     10.35 o 
  -5  -3   4        5.50       -0.77      5.66 o 
  -4  -3   4        9.09       15.72      4.87 o 
  -3  -3   4      849.54      849.08     20.30 o 
  -2  -3   4       17.96       41.81      5.25 o 
  -1  -3   4      159.91      180.96      8.01 o 
   0  -3   4     1154.52     1025.52     21.03 o 
   1  -3   4     4289.62     4063.03     49.34 o 
   2  -3   4      831.92      832.34     18.97 o 
   3  -3   4      673.56      655.68     21.78 o 
   4  -3   4      950.18      920.82     19.10 o 
   5  -3   4       44.66       39.46      7.07 o 
   6  -3   4     1182.59     1190.74     32.80 o 
   7  -3   4      346.35      347.27     24.59 o 
   8  -3   4       51.71       52.11     19.22 o 
   9  -3   4      557.20      399.97     65.56 o 
  10  -3   4      245.47      271.44     36.57 o 
  11  -3   4        7.28      -10.39     25.30 o 
  12  -3   4      109.47       51.21     37.67 o 
 -11  -2   4      106.82      108.53     42.64 o 
 -10  -2   4       19.77       26.87     15.77 o 
  -9  -2   4       21.90       25.43     17.32 o 
  -8  -2   4       65.46       73.99     10.63 o 
  -7  -2   4      704.04      761.20     34.37 o 
  -6  -2   4      705.65      680.14     24.49 o 
  -5  -2   4      107.05      105.03     12.96 o 
  -4  -2   4     3801.50     3717.21     55.00 o 
  -3  -2   4      503.02      510.46     15.60 o 
  -2  -2   4     4856.96     4874.67     55.63 o 
  -1  -2   4      508.46      454.55     11.36 o 
   0  -2   4      174.27      163.27      9.98 o 
   1  -2   4     3514.52     3382.11     46.53 o 
   2  -2   4      716.53      759.65     15.15 o 
   3  -2   4      184.17      202.21      5.02 o 
   4  -2   4     1205.08     1243.83     21.14 o 
   5  -2   4      317.69      328.24     15.33 o 
   6  -2   4       14.20        4.97      6.23 o 
   7  -2   4      509.93      489.72     30.24 o 
   8  -2   4      258.99      265.45     22.55 o 
   9  -2   4      152.58      114.08     33.86 o 
  10  -2   4      477.45      512.30     46.90 o 
  11  -2   4       72.43       52.26     29.56 o 
  12  -2   4       12.88       24.12     32.97 o 
 -11  -1   4       78.33       27.77     29.25 o 
 -10  -1   4       48.29       36.57     23.07 o 
  -9  -1   4      594.11      514.58     63.70 o 
  -8  -1   4      270.84      315.44     18.28 o 
  -7  -1   4       15.40       15.76      7.03 o 
  -6  -1   4      144.55      129.90     10.91 o 
  -5  -1   4       70.89       62.88      7.57 o 
  -4  -1   4     7769.84     7878.69     80.15 o 
  -3  -1   4     1816.53     1724.31     23.15 o 
  -2  -1   4    11147.91    11197.80    104.75 o 
  -1  -1   4     1567.96     1662.18     27.68 o 
   0  -1   4       53.82       54.78      7.53 o 
   1  -1   4      760.07      844.12     16.41 o 
   2  -1   4     3167.36     2920.35     48.35 o 
   3  -1   4        2.26        2.01      1.80 o 
   4  -1   4       59.00       68.70      6.23 o 
   5  -1   4     2796.49     2889.19     37.42 o 
   6  -1   4      208.27      249.45     13.24 o 
   7  -1   4        2.91       10.72      6.86 o 
   8  -1   4       35.98       31.24     15.48 o 
   9  -1   4      627.40      614.34     89.68 o 
  10  -1   4      747.21      750.31     52.96 o 
  11  -1   4      247.82      246.65     47.87 o 
  12  -1   4       14.10      -24.18     25.11 o 
 -11   0   4        9.56       11.38     28.88 o 
 -10   0   4        0.08      -13.84     24.77 o 
  -9   0   4      353.63      380.31     40.42 o 
  -8   0   4      825.75      811.81     25.80 o 
  -7   0   4       45.57       32.04      7.93 o 
  -6   0   4      397.02      440.33     17.11 o 
  -5   0   4       29.20       29.35      4.93 o 
  -4   0   4     1572.76     1673.35     23.95 o 
  -3   0   4     1444.88     1391.80     20.98 o 
  -2   0   4     1090.40      999.99     15.82 o 
  -1   0   4     3992.45     3975.63     45.98 o 
   0   0   4     2763.63     2596.05     32.19 o 
   1   0   4        6.46        4.29      3.70 o 
   2   0   4     1653.99     1509.23     21.45 o 
   3   0   4     1381.35     1576.44     18.43 o 
   4   0   4      197.26      166.20      8.88 o 
   5   0   4     6854.77     7076.77     61.46 o 
   6   0   4     3242.41     3130.43     41.01 o 
   7   0   4     1342.01     1328.00     35.00 o 
   8   0   4      108.57      103.72     16.16 o 
   9   0   4       12.69       13.04     14.10 o 
  10   0   4      158.78       76.01     29.25 o 
  11   0   4      290.52      358.16     56.53 o 
  12   0   4      167.22      127.35     39.77 o 
  13   0   4       42.49      128.15     46.02 o 
 -11   1   4        4.78       40.26     30.06 o 
 -10   1   4        2.66       22.71     19.20 o 
  -9   1   4        3.54       -3.36     17.27 o 
  -8   1   4     1182.50     1326.07     47.03 o 
  -7   1   4      909.76      878.99     26.79 o 
  -6   1   4       93.56       99.46     10.82 o 
  -5   1   4      175.51      158.58      9.42 o 
  -4   1   4       94.48       83.70      7.36 o 
  -3   1   4      573.97      599.81     14.59 o 
  -2   1   4       58.46       49.48      4.72 o 
  -1   1   4        9.12       10.13      2.66 o 
   0   1   4    35247.66    35036.35    357.51 o 
   1   1   4       10.25       18.82      3.65 o 
   2   1   4      429.00      423.10     17.26 o 
   3   1   4     1333.68     1483.51     21.11 o 
   4   1   4     1041.81      929.81     13.76 o 
   5   1   4     5157.46     5737.83     62.54 o 
   6   1   4     1780.66     1814.46     36.07 o 
   7   1   4     1327.38     1247.58     28.51 o 
   8   1   4       36.72       34.70     10.00 o 
   9   1   4      295.89      278.12     25.80 o 
  10   1   4      255.41      294.09     48.12 o 
  11   1   4       83.62       82.26     32.66 o 
  12   1   4        4.42      -17.56     25.17 o 
  13   1   4       33.89       48.92     37.60 o 
 -11   2   4        0.07      -18.00     26.04 o 
 -10   2   4        0.87       10.31     19.96 o 
  -9   2   4      215.25      203.64     32.35 o 
  -8   2   4      315.93      283.24     50.47 o 
  -7   2   4     1135.46     1135.40     41.17 o 
  -6   2   4       33.48       27.18      7.48 o 
  -5   2   4      331.09      298.67     12.23 o 
  -4   2   4     1880.73     1853.79     31.02 o 
  -3   2   4        9.69       11.45      4.02 o 
  -2   2   4      149.62      132.52      7.47 o 
  -1   2   4     1567.29     1781.27     21.40 o 
   0   2   4    33740.96    33869.94    292.08 o 
   1   2   4    43453.93    44548.53    454.34 o 
   2   2   4     1766.59     1667.98     23.17 o 
   3   2   4        9.26       19.03      2.56 o 
   4   2   4     2904.19     2914.76     33.68 o 
   5   2   4       23.22       17.22      3.03 o 
   6   2   4     1033.42     1201.93     22.90 o 
   7   2   4        1.15        5.37      7.36 o 
   8   2   4        7.33        8.45      8.51 o 
   9   2   4      299.16      328.14     24.14 o 
  10   2   4      238.74      227.30     33.15 o 
  11   2   4       78.11       45.27     27.34 o 
  12   2   4      150.95      113.74     38.10 o 
  13   2   4        4.13       -5.13     30.37 o 
 -11   3   4       15.03       -9.77     29.93 o 
 -10   3   4       14.56        8.36     20.95 o 
  -9   3   4        3.22        9.59     18.08 o 
  -8   3   4        7.36       23.69     21.24 o 
  -7   3   4       45.54       57.67     13.76 o 
  -6   3   4        5.63       11.94      6.48 o 
  -5   3   4      523.31      530.23     17.56 o 
  -4   3   4      874.05      779.34     19.22 o 
  -3   3   4     5870.17     6031.70     70.25 o 
  -2   3   4     1175.70     1137.08     22.78 o 
  -1   3   4     1334.20     1260.70     19.14 o 
   0   3   4     4909.28     5225.78     43.31 o 
   1   3   4    16433.31    16489.82    129.54 o 
   2   3   4      100.64       98.92      3.84 o 
   3   3   4     1761.10     1563.47     20.65 o 
   4   3   4     1150.24     1167.47     16.64 o 
   5   3   4     2628.70     2519.24     29.68 o 
   6   3   4      269.34      268.49     10.09 o 
   7   3   4       26.75       18.24      6.85 o 
   8   3   4        3.43        6.64      8.40 o 
   9   3   4        0.88        2.81      9.38 o 
  10   3   4       99.34       64.37     20.46 o 
  11   3   4       54.39       36.18     27.46 o 
  12   3   4        0.28      -23.25     23.25 o 
  13   3   4       16.77       10.95     32.16 o 
 -11   4   4       71.49      100.38     38.84 o 
 -10   4   4        0.59       10.21     22.40 o 
  -9   4   4       61.58       89.67     26.12 o 
  -8   4   4      122.95      152.30     27.99 o 
  -7   4   4        0.55      -10.76     28.91 o 
  -6   4   4     1176.40     1210.88     28.40 o 
  -5   4   4       92.28       84.33      9.65 o 
  -4   4   4      458.71      479.57     15.06 o 
  -3   4   4     3396.79     3316.96     42.49 o 
  -2   4   4     5620.19     5671.96     60.95 o 
  -1   4   4     1671.18     1599.95     23.15 o 
   0   4   4      543.92      533.38     10.58 o 
   1   4   4        5.56       -1.33      2.09 o 
   2   4   4       38.41       34.43      3.30 o 
   3   4   4      902.02      876.19     14.61 o 
   4   4   4      638.93      674.86     12.28 o 
   5   4   4     4277.08     4241.78     44.14 o 
   6   4   4      421.09      403.43     14.33 o 
   7   4   4      252.80      285.11     16.15 o 
   8   4   4        8.66       11.76      8.53 o 
   9   4   4      142.08      148.40     19.85 o 
  10   4   4       88.35      139.86     25.11 o 
  11   4   4      130.94      123.71     26.28 o 
  12   4   4       51.57       84.86     35.81 o 
  13   4   4       56.65       80.59     38.53 o 
 -10   5   4        9.13       36.37     26.22 o 
  -9   5   4      189.22      171.46     36.18 o 
  -8   5   4      154.34      147.96     28.45 o 
  -7   5   4      654.82      681.61     70.72 o 
  -6   5   4      380.88      371.19     23.09 o 
  -5   5   4      845.75      818.02     25.14 o 
  -4   5   4       93.34       97.48      9.87 o 
  -3   5   4      357.48      393.68     17.70 o 
  -2   5   4     3364.43     3424.24     42.25 o 
  -1   5   4      435.50      413.75     15.35 o 
   0   5   4      309.13      393.60      9.25 o 
   1   5   4      212.77      176.49      6.54 o 
   2   5   4       12.07       14.25      3.64 o 
   3   5   4        1.30       -0.77      2.49 o 
   4   5   4      579.53      516.23     11.04 o 
   5   5   4     1175.53     1273.34     19.63 o 
   6   5   4      275.52      280.12     10.01 o 
   7   5   4     1924.70     1959.90     40.15 o 
   8   5   4        9.96       18.50      8.20 o 
   9   5   4     2083.93     2168.59     62.34 o 
  10   5   4      221.48      215.53     31.21 o 
  11   5   4        0.30       10.28     19.13 o 
  12   5   4       20.86        4.92     20.79 o 
  13   5   4       47.46       54.61     37.23 o 
 -10   6   4        1.12       -9.59     24.80 o 
  -9   6   4       14.11       18.12     27.46 o 
  -8   6   4      258.08      231.52     34.62 o 
  -7   6   4      251.47      266.98     33.02 o 
  -6   6   4      157.65      171.80     38.38 o 
  -5   6   4      150.42      128.95     12.76 o 
  -4   6   4     2870.32     2931.31     44.76 o 
  -3   6   4      476.96      498.94     15.02 o 
  -2   6   4      382.43      401.62     14.51 o 
  -1   6   4      413.53      397.91     12.06 o 
   0   6   4      207.97      225.01      8.06 o 
   1   6   4      197.85      246.61      9.41 o 
   2   6   4     3681.95     3583.21     39.59 o 
   3   6   4      106.52      151.05      7.75 o 
   4   6   4     2412.11     2149.25     27.90 o 
   5   6   4     1114.56     1038.93     18.36 o 
   6   6   4      161.07      162.11      9.76 o 
   7   6   4     1196.69     1195.77     44.73 o 
   8   6   4       16.02       19.06      8.70 o 
   9   6   4      378.14      389.85     38.34 o 
  10   6   4     1833.46     1901.35     76.38 o 
  11   6   4       13.24       22.29     19.28 o 
  12   6   4       33.74        5.14     20.36 o 
  13   6   4       55.70       75.52     38.84 o 
 -10   7   4      158.80      168.23     45.33 o 
  -9   7   4       62.59       78.24     34.76 o 
  -8   7   4       31.09       12.37     23.19 o 
  -7   7   4       14.72       15.61     17.90 o 
  -6   7   4      174.62      161.74     22.10 o 
  -5   7   4       40.40       32.09     11.17 o 
  -4   7   4     2216.28     2290.82     44.40 o 
  -3   7   4     5327.06     5425.88     69.04 o 
  -2   7   4      158.13      170.53      9.75 o 
  -1   7   4     2020.91     1976.83     28.15 o 
   0   7   4       31.64       28.78      4.62 o 
   1   7   4     1476.44     1490.45     24.47 o 
   2   7   4     1241.61     1203.35     21.61 o 
   3   7   4     1562.06     1729.50     26.79 o 
   4   7   4       89.82       69.74      8.54 o 
   5   7   4     4166.19     4117.01     47.01 o 
   6   7   4        7.42        5.48      5.89 o 
   7   7   4        6.03        0.61      7.01 o 
   8   7   4      138.97      152.26     14.68 o 
   9   7   4       48.15       33.95     17.26 o 
  10   7   4      107.64      134.50     27.18 o 
  11   7   4       97.69      129.57     29.70 o 
  12   7   4       20.00       23.99     23.75 o 
  13   7   4      118.38      161.72     34.00 o 
  -9   8   4      119.93      154.25     46.63 o 
  -8   8   4      233.41      260.51     49.23 o 
  -7   8   4      216.78      194.38     32.69 o 
  -6   8   4       31.49       46.44     36.74 o 
  -5   8   4       72.13       70.39     19.97 o 
  -4   8   4       85.96       88.22     13.32 o 
  -3   8   4     2247.86     2389.35     64.34 o 
  -2   8   4      104.22       91.80      8.23 o 
  -1   8   4      234.32      194.27     11.73 o 
   0   8   4     7332.15     7546.42     75.35 o 
   1   8   4       29.73       22.31      5.12 o 
   2   8   4      684.58      661.32     16.45 o 
   3   8   4     1960.05     2176.83     35.47 o 
   4   8   4      349.84      377.29     19.04 o 
   5   8   4      881.18      917.97     22.08 o 
   6   8   4      766.55      836.63     25.50 o 
   7   8   4      468.97      459.53     22.39 o 
   8   8   4        7.58        2.62     11.41 o 
   9   8   4     1192.24     1126.95     47.42 o 
  10   8   4       30.28       25.25     18.69 o 
  11   8   4       22.14       51.60     22.63 o 
  12   8   4       57.68       74.24     27.46 o 
  13   8   4        1.33       18.65     25.51 o 
  -9   9   4        4.41       19.17     30.43 o 
  -8   9   4      283.01      266.44     51.58 o 
  -7   9   4      190.21      219.84     37.11 o 
  -6   9   4      658.49      788.37     81.95 o 
  -5   9   4       27.75       40.30     18.59 o 
  -4   9   4       66.38       73.03     15.87 o 
  -3   9   4       59.94       48.98     13.53 o 
  -2   9   4      551.14      622.66     47.16 o 
  -1   9   4     1053.16     1059.18     23.16 o 
   0   9   4      700.45      730.23     17.10 o 
   1   9   4     5724.12     5639.15     61.20 o 
   2   9   4      243.47      228.63     11.75 o 
   3   9   4      722.15      711.49     19.98 o 
   4   9   4       22.43       19.19      6.19 o 
   5   9   4       70.55       43.84      7.54 o 
   6   9   4      140.47      140.47     15.51 o 
   7   9   4      631.02      598.85     33.56 o 
   8   9   4      233.98      163.42     36.58 o 
   9   9   4      861.38      881.43     54.70 o 
  10   9   4      166.68      148.06     46.39 o 
  11   9   4       70.97       26.66     34.70 o 
  12   9   4       10.64       41.99     38.10 o 
  -8  10   4       21.33       48.43     31.17 o 
  -7  10   4      300.89      228.16     47.38 o 
  -6  10   4        1.68      -15.10     15.10 o 
  -5  10   4      125.82      105.08     26.00 o 
  -4  10   4      117.69      144.94     26.04 o 
  -3  10   4       59.20       62.51     14.53 o 
  -2  10   4       29.33       34.36     15.37 o 
  -1  10   4        2.28        7.64      7.93 o 
   0  10   4       68.62       51.76      8.57 o 
   1  10   4     1172.16     1100.35     21.88 o 
   2  10   4      172.14      160.68     10.97 o 
   3  10   4      744.57      785.59     21.78 o 
   4  10   4     1225.38     1292.97     38.18 o 
   5  10   4      566.08      623.95     24.04 o 
   6  10   4      506.50      455.76     43.40 o 
   7  10   4        0.08       -9.83      9.83 o 
   8  10   4       10.02       19.86     17.81 o 
   9  10   4       12.08        8.36     19.03 o 
  10  10   4     1016.27     1089.78     66.02 o 
  11  10   4        4.58       10.39     30.24 o 
  12  10   4        5.23      -29.50     29.50 o 
  -8  11   4        5.19       60.36     33.40 o 
  -7  11   4      142.21      148.56     42.92 o 
  -6  11   4       61.51       93.21     35.87 o 
  -5  11   4      187.13      120.42     34.33 o 
  -4  11   4      296.65      295.96     37.34 o 
  -3  11   4       88.62       99.02     17.82 o 
  -2  11   4        1.49       -4.25     10.19 o 
  -1  11   4      198.38      246.38     24.29 o 
   0  11   4       82.66       85.35     11.73 o 
   1  11   4        5.33        9.26      7.32 o 
   2  11   4        6.87        8.48      7.81 o 
   3  11   4       87.04       93.42     12.01 o 
   4  11   4      160.07      179.94     15.06 o 
   5  11   4     1338.45     1326.45     47.95 o 
   6  11   4      144.13      130.07     22.64 o 
   7  11   4       89.17       75.24     24.99 o 
   8  11   4      175.12      172.63     30.18 o 
   9  11   4      107.20      100.01     25.72 o 
  10  11   4      162.44      176.17     37.73 o 
  11  11   4      134.88       73.66     42.43 o 
  12  11   4        9.28       16.51     33.46 o 
  -7  12   4        0.08       24.49     31.36 o 
  -6  12   4      316.56      396.88     65.06 o 
  -5  12   4      155.87      179.98     42.06 o 
  -4  12   4       25.01       19.42     22.08 o 
  -3  12   4      155.34      181.77     29.31 o 
  -2  12   4      244.49      217.32     28.51 o 
  -1  12   4        0.25        9.83     13.98 o 
   0  12   4      821.26      910.88     57.65 o 
   1  12   4      115.25      115.55     15.63 o 
   2  12   4      124.44      103.34     12.49 o 
   3  12   4       30.03       24.66     11.27 o 
   4  12   4      196.43      211.52     19.20 o 
   5  12   4       11.63        6.36     12.32 o 
   6  12   4      493.41      557.90     36.05 o 
   7  12   4       53.76       46.47     36.43 o 
   8  12   4      166.87      206.91     38.50 o 
   9  12   4       32.26       -5.95     23.72 o 
  10  12   4      101.30       61.17     24.59 o 
  11  12   4       41.90       96.11     41.93 o 
  -6  13   4       14.98       32.10     29.75 o 
  -5  13   4      271.20      293.35     53.93 o 
  -4  13   4      360.98      389.71     56.71 o 
  -3  13   4       74.12       46.14     24.12 o 
  -2  13   4       81.72       80.33     18.21 o 
  -1  13   4        8.26        7.39     12.41 o 
   0  13   4      158.19      158.73     22.03 o 
   1  13   4      472.29      506.21     34.46 o 
   2  13   4      394.73      362.95     27.14 o 
   3  13   4      133.73      111.48     16.90 o 
   4  13   4      484.65      529.84     29.39 o 
   5  13   4       73.06       58.82     22.12 o 
   6  13   4        0.15        2.12     12.86 o 
   7  13   4      125.58      153.88     29.52 o 
   8  13   4        1.28       11.67     19.09 o 
   9  13   4      177.80      220.80     36.68 o 
  10  13   4        9.85        9.03     37.42 o 
  11  13   4       51.50       58.13     29.83 o 
  -5  14   4        3.32       19.85     26.35 o 
  -4  14   4      337.00      357.24     58.63 o 
  -3  14   4      222.86      250.79     46.51 o 
  -2  14   4      497.72      617.86     67.04 o 
  -1  14   4       82.50       74.27     21.88 o 
   0  14   4      117.07      100.10     22.60 o 
   1  14   4      406.41      480.96     35.63 o 
   2  14   4      880.92      980.79     63.85 o 
   3  14   4      644.56      600.02     32.15 o 
   4  14   4      167.31      201.85     24.20 o 
   5  14   4      279.47      284.37     30.73 o 
   6  14   4       21.32       14.77     18.77 o 
   7  14   4       64.07       77.42     25.89 o 
   8  14   4       19.00       30.95     23.53 o 
   9  14   4       26.48       55.63     26.33 o 
  10  14   4      144.40      179.30     37.17 o 
  -4  15   4       11.58       63.46     31.60 o 
  -3  15   4      505.56      617.86     72.67 o 
  -2  15   4       33.96       16.33     26.84 o 
  -1  15   4      969.41     1134.89     69.39 o 
   0  15   4        0.93        1.50     19.95 o 
   1  15   4      290.46      300.73     55.73 o 
   2  15   4       17.00       21.01     14.24 o 
   3  15   4      357.94      410.62     34.03 o 
   4  15   4       48.18       22.28     15.32 o 
   5  15   4      193.18      221.49     28.28 o 
   6  15   4       15.73       28.87     21.60 o 
   7  15   4       93.54      109.21     47.19 o 
   8  15   4       28.24       63.13     26.38 o 
   9  15   4        2.86      -29.01     29.01 o 
  10  15   4       30.12      118.19     49.97 o 
  -3  16   4       64.87       35.44     30.31 o 
  -2  16   4      300.30      329.28     56.53 o 
  -1  16   4       21.21       16.51     25.42 o 
   0  16   4      789.07      778.45     56.78 o 
   1  16   4      168.96      234.28     35.41 o 
   2  16   4      142.61      101.36     80.06 o 
   3  16   4      145.90      140.65     28.55 o 
   4  16   4      101.84      124.51     53.78 o 
   5  16   4        2.88       -6.09     22.23 o 
   6  16   4       77.65       50.82     26.64 o 
   7  16   4        0.05       -5.83     18.35 o 
   8  16   4       94.01       71.81     43.29 o 
   9  16   4      114.21      124.44     51.33 o 
  -2  17   4        6.66       27.40     27.77 o 
  -1  17   4       12.73      -22.57     26.22 o 
   0  17   4        4.64       -7.50     18.73 o 
   1  17   4      336.62      377.96    110.46 o 
   2  17   4       91.19      107.11     27.77 o 
   3  17   4      183.02      154.23     30.04 o 
   4  17   4      319.11      298.60     60.98 o 
   5  17   4        0.63       34.82     35.69 o 
   6  17   4        9.81       50.10     36.68 o 
   7  17   4       48.87       59.81     40.45 o 
   8  17   4       15.47       -7.42     36.68 o 
   0  18   4        6.71       64.32     38.84 o 
   1  18   4        5.82       -9.15     27.71 o 
   2  18   4       16.42       17.81     30.31 o 
   6  18   4       17.75       45.95     38.96 o 
  -5 -16   5       46.99       61.85     36.12 o 
  -4 -16   5      111.95      180.91     47.62 o 
  -3 -16   5       15.62       14.84     30.68 o 
  -2 -16   5        1.49       23.65     23.98 o 
  -1 -16   5      119.74      139.16     43.48 o 
   0 -16   5       86.60       73.23     41.13 o 
   1 -16   5       38.50       13.17     34.20 o 
   2 -16   5       62.61       59.44     39.64 o 
  -6 -15   5       30.69       23.98     44.87 o 
  -5 -15   5       94.28      191.23     62.71 o 
  -4 -15   5      157.74      131.80     44.28 o 
  -3 -15   5       29.52       18.42     20.53 o 
  -2 -15   5       34.92       14.84     19.72 o 
  -1 -15   5        3.40        0.27     18.89 o 
   0 -15   5        0.24      -17.87     22.20 o 
   1 -15   5      194.98      237.25     56.03 o 
   2 -15   5       19.10       37.73     33.65 o 
   3 -15   5       99.00      134.89     46.63 o 
   4 -15   5       75.94      105.89     38.50 o 
  -7 -14   5       26.46       68.53     29.74 o 
  -6 -14   5        0.25      -10.36     21.52 o 
  -5 -14   5        3.56       -4.49     16.61 o 
  -4 -14   5       31.14       32.66     24.15 o 
  -3 -14   5       47.03       24.99     19.81 o 
  -2 -14   5       43.28       66.12     22.27 o 
  -1 -14   5      244.55      263.89     36.60 o 
   0 -14   5       58.72       53.75     27.71 o 
   1 -14   5       28.97       34.20     28.70 o 
   2 -14   5       63.30       91.23     38.66 o 
   3 -14   5       78.36      118.56     41.01 o 
   4 -14   5       38.05       94.61     27.97 o 
   5 -14   5      132.43      192.18     81.18 o 
  -8 -13   5      246.03      230.59     41.28 o 
  -7 -13   5       29.84       60.82     54.70 o 
  -6 -13   5      300.92      281.16     36.58 o 
  -5 -13   5        6.01        2.96     15.84 o 
  -4 -13   5       82.50       64.39     33.96 o 
  -3 -13   5      173.41      146.21     31.56 o 
  -2 -13   5       96.52       96.64     24.77 o 
  -1 -13   5      194.77      181.36     30.77 o 
   0 -13   5      259.16      201.90     30.46 o 
   1 -13   5      312.08      224.51     35.45 o 
   2 -13   5      100.14      178.99     44.90 o 
   3 -13   5        0.11       -3.09     25.67 o 
   4 -13   5       25.91       33.46     28.64 o 
   5 -13   5        8.44       18.32     22.26 o 
   6 -13   5      209.47      223.78    107.37 o 
  -9 -12   5        1.58       -0.91     31.76 o 
  -8 -12   5      101.11      117.60     33.05 o 
  -7 -12   5      184.52      157.73     27.51 o 
  -6 -12   5       90.31       94.98     22.86 o 
  -5 -12   5      423.52      420.54     37.13 o 
  -4 -12   5       19.34        3.63     13.74 o 
  -3 -12   5       88.17       63.05     24.14 o 
  -2 -12   5        8.85       15.92     13.90 o 
  -1 -12   5        3.38        4.36     22.73 o 
   0 -12   5      253.62      291.82     29.02 o 
   1 -12   5      893.70      835.80     57.59 o 
   2 -12   5       16.25       25.74     19.31 o 
   3 -12   5      294.14      338.00     54.86 o 
   4 -12   5       91.25      162.48     41.44 o 
   5 -12   5       25.43       10.35     19.49 o 
   6 -12   5       33.36       52.33     29.53 o 
   7 -12   5       83.60       46.84     25.12 o 
  -9 -11   5        5.31       26.44     25.68 o 
  -8 -11   5       24.19      -10.06     16.11 o 
  -7 -11   5       63.82       36.48     18.79 o 
  -6 -11   5       71.44       55.99     18.91 o 
  -5 -11   5      135.22      163.06     32.08 o 
  -4 -11   5      802.44      824.45     64.84 o 
  -3 -11   5      510.85      546.04     37.09 o 
  -2 -11   5      235.18      188.73     29.18 o 
  -1 -11   5      181.11      166.60     36.79 o 
   0 -11   5        0.06       -3.55     11.23 o 
   1 -11   5       43.61       25.41     14.58 o 
   2 -11   5     1189.82     1064.80     59.91 o 
   3 -11   5       91.44       77.12     23.24 o 
   4 -11   5      390.83      341.58     52.14 o 
   5 -11   5       97.68      106.82     25.08 o 
   6 -11   5      258.65      200.81     31.84 o 
   7 -11   5       48.53       37.62     22.15 o 
   8 -11   5       24.47       -1.86     34.51 o 
 -10 -10   5      107.93       86.45     32.15 o 
  -9 -10   5       55.32       60.62     19.01 o 
  -8 -10   5       17.20        3.66     16.60 o 
  -7 -10   5       80.19      142.53     34.77 o 
  -6 -10   5      194.49      131.02     26.28 o 
  -5 -10   5      197.86      173.46     33.74 o 
  -4 -10   5        3.66        5.45     12.20 o 
  -3 -10   5      339.51      375.14     23.44 o 
  -2 -10   5      975.05      960.46     42.04 o 
  -1 -10   5     1884.76     1849.15     51.54 o 
   0 -10   5      143.95      162.44     18.33 o 
   1 -10   5      418.24      435.08     30.92 o 
   2 -10   5      124.62       73.80     20.39 o 
   3 -10   5      476.05      516.91     60.09 o 
   4 -10   5      454.37      393.88     58.04 o 
   5 -10   5     1094.93     1151.34     51.36 o 
   6 -10   5       29.14       41.44     25.08 o 
   7 -10   5      156.48      178.98     30.42 o 
   8 -10   5        4.10       14.68     20.82 o 
   9 -10   5        8.45       -2.85     33.40 o 
 -10  -9   5       13.61       22.16     21.48 o 
  -9  -9   5       18.13       17.47     16.30 o 
  -8  -9   5      406.63      481.27     34.31 o 
  -7  -9   5       35.80       21.97     13.15 o 
  -6  -9   5      137.94      183.75     31.55 o 
  -5  -9   5      326.28      320.81     29.84 o 
  -4  -9   5      290.20      268.60     18.52 o 
  -3  -9   5       63.00       74.46     10.86 o 
  -2  -9   5       11.22        9.00      8.50 o 
  -1  -9   5        2.62        2.90      7.99 o 
   0  -9   5     1490.38     1438.45     41.95 o 
   1  -9   5      223.11      211.27     19.30 o 
   2  -9   5      254.72      276.49     24.44 o 
   3  -9   5        0.59       -9.30     12.70 o 
   4  -9   5      171.17      182.31     27.15 o 
   5  -9   5      906.29      871.86     51.13 o 
   6  -9   5      777.01      716.86     70.11 o 
   7  -9   5       89.35      111.16     25.26 o 
   8  -9   5      103.40      132.27     28.57 o 
   9  -9   5       20.38       27.65     32.84 o 
 -10  -8   5        0.14       10.88     17.11 o 
  -9  -8   5        5.28      -10.03     13.63 o 
  -8  -8   5      192.56      186.04     23.43 o 
  -7  -8   5      164.51      168.83     30.79 o 
  -6  -8   5        3.76        8.69     10.82 o 
  -5  -8   5      229.88      224.04     15.99 o 
  -4  -8   5       72.44       93.17     12.01 o 
  -3  -8   5        2.53        6.04      7.64 o 
  -2  -8   5       53.03       46.78      9.85 o 
  -1  -8   5        0.12        4.38      6.57 o 
   0  -8   5      114.77      140.49     13.81 o 
   1  -8   5      998.18      886.83     30.91 o 
   2  -8   5        3.75        6.75      9.63 o 
   3  -8   5      142.24      103.44     26.72 o 
   4  -8   5     2372.28     2375.56     67.42 o 
   5  -8   5      375.79      377.89     30.25 o 
   6  -8   5       12.71       14.74     15.40 o 
   7  -8   5       56.30       48.44     19.27 o 
   8  -8   5       43.25       51.82     19.93 o 
   9  -8   5      264.08      296.07     54.06 o 
  10  -8   5       39.35      127.35     40.45 o 
 -11  -7   5       63.99       47.56     34.51 o 
 -10  -7   5      201.63      230.71     26.78 o 
  -9  -7   5      103.82       70.04     18.56 o 
  -8  -7   5       81.93      107.70     18.64 o 
  -7  -7   5       19.55       32.04     13.27 o 
  -6  -7   5        3.64        3.58      7.12 o 
  -5  -7   5      679.25      719.90     33.10 o 
  -4  -7   5     1156.53     1204.01     28.85 o 
  -3  -7   5      448.92      441.53     17.45 o 
  -2  -7   5      113.80      103.87     10.07 o 
  -1  -7   5      461.98      408.36     16.33 o 
   0  -7   5      206.64      201.95     14.39 o 
   1  -7   5       24.52       41.54      9.09 o 
   2  -7   5      215.33      239.88     20.04 o 
   3  -7   5      115.00       99.55     31.73 o 
   4  -7   5     1710.70     1706.87     52.04 o 
   5  -7   5     5562.85     5418.75    190.71 o 
   6  -7   5       23.11        2.47     12.00 o 
   7  -7   5      869.83      795.51     42.28 o 
   8  -7   5       47.91       45.97     18.63 o 
   9  -7   5        1.05        3.71     26.53 o 
  10  -7   5       60.87       79.17     36.99 o 
 -11  -6   5        4.00        5.41     22.01 o 
 -10  -6   5       68.48       37.62     17.73 o 
  -9  -6   5      745.88      952.11     44.19 o 
  -8  -6   5       60.29       60.37     21.51 o 
  -7  -6   5      224.20      210.99     21.43 o 
  -6  -6   5       65.00       63.89     11.01 o 
  -5  -6   5       14.02       14.22      7.91 o 
  -4  -6   5     1911.56     1991.40     40.53 o 
  -3  -6   5     1573.89     1533.36     30.29 o 
  -2  -6   5      339.98      386.52     15.85 o 
  -1  -6   5     1374.98     1331.93     23.77 o 
   0  -6   5      300.97      304.51     10.56 o 
   1  -6   5      296.83      278.82     10.43 o 
   2  -6   5      679.47      720.65     21.60 o 
   3  -6   5        5.58        5.80      7.83 o 
   4  -6   5       30.60       42.72     11.93 o 
   5  -6   5      592.37      567.46     31.34 o 
   6  -6   5     1330.67     1267.16     45.99 o 
   7  -6   5       46.67       54.04     15.30 o 
   8  -6   5      256.68      271.19     27.33 o 
   9  -6   5       20.71       14.78     26.59 o 
  10  -6   5        0.16      -15.40     24.86 o 
  11  -6   5       14.85      -20.04     26.90 o 
 -11  -5   5        7.54       15.10     23.25 o 
 -10  -5   5        1.38       -9.16     12.49 o 
  -9  -5   5       95.86      143.30     21.22 o 
  -8  -5   5      240.09      276.91     24.73 o 
  -7  -5   5        9.21        4.15      8.52 o 
  -6  -5   5      249.92      236.61     17.01 o 
  -5  -5   5      283.67      292.18     17.30 o 
  -4  -5   5       15.32       11.36      5.76 o 
  -3  -5   5      613.82      668.42     20.80 o 
  -2  -5   5       35.36       37.52      5.52 o 
  -1  -5   5     1477.73     1398.31     28.65 o 
   0  -5   5     5109.55     5266.28     64.34 o 
   1  -5   5      342.79      303.00     14.39 o 
   2  -5   5      325.99      240.12     10.54 o 
   3  -5   5     1538.34     1510.51     40.44 o 
   4  -5   5      252.17      233.18     15.69 o 
   5  -5   5      281.23      257.81     21.81 o 
   6  -5   5       46.58       65.76     14.34 o 
   7  -5   5      912.60      805.04     38.28 o 
   8  -5   5      455.11      432.04     31.62 o 
   9  -5   5      282.50      283.07     37.26 o 
  10  -5   5        4.54       22.51     27.52 o 
  11  -5   5      121.97      141.88     42.49 o 
 -11  -4   5       63.26       46.70     26.81 o 
 -10  -4   5       16.31       -3.58     17.02 o 
  -9  -4   5       82.11       68.32     14.37 o 
  -8  -4   5      102.02      112.86     17.40 o 
  -7  -4   5      178.54      145.94     14.82 o 
  -6  -4   5      197.55      180.29     14.87 o 
  -5  -4   5      933.75      953.07     26.78 o 
  -4  -4   5      267.18      239.75     14.15 o 
  -3  -4   5      253.88      244.54      9.29 o 
  -2  -4   5     5922.37     5895.67     71.26 o 
  -1  -4   5       51.45       66.95      6.85 o 
   0  -4   5     1387.68     1417.00     28.08 o 
   1  -4   5    12409.60    12931.86    147.48 o 
   2  -4   5     1011.98     1152.07     28.12 o 
   3  -4   5      122.72      158.31      8.93 o 
   4  -4   5       12.31        8.46      4.98 o 
   5  -4   5      341.87      355.70     19.09 o 
   6  -4   5        6.75        6.28     10.74 o 
   7  -4   5        7.03       21.27     15.34 o 
   8  -4   5        2.23        4.47     11.05 o 
   9  -4   5      892.25     1023.94     62.12 o 
  10  -4   5      269.29      138.11     37.48 o 
  11  -4   5       33.87      -19.92     23.81 o 
  12  -4   5      136.64      155.36     47.87 o 
 -11  -3   5        0.52        7.53     20.29 o 
 -10  -3   5      152.30      210.74     43.23 o 
  -9  -3   5       16.75        0.17     10.45 o 
  -8  -3   5       84.59       55.04     10.67 o 
  -7  -3   5       21.85       20.78      8.96 o 
  -6  -3   5      118.85      112.88     12.16 o 
  -5  -3   5     2032.85     2105.25     46.03 o 
  -4  -3   5     1984.44     1895.07     36.49 o 
  -3  -3   5       53.66       70.28      8.44 o 
  -2  -3   5     1352.38     1321.12     27.09 o 
  -1  -3   5     1251.45     1345.00     27.04 o 
   0  -3   5     1484.11     1507.76     28.18 o 
   1  -3   5      854.17      897.59     20.33 o 
   2  -3   5       16.50       13.89      5.50 o 
   3  -3   5      735.90      812.16     13.80 o 
   4  -3   5      129.43      113.67      7.04 o 
   5  -3   5      195.89      188.60     20.10 o 
   6  -3   5       84.93       77.36     10.93 o 
   7  -3   5     2181.83     2135.49     66.29 o 
   8  -3   5      124.74      121.17     23.80 o 
   9  -3   5      294.29      363.79     85.54 o 
  10  -3   5      313.44      363.28     42.64 o 
  11  -3   5      148.47       75.45     34.02 o 
  12  -3   5       55.36       67.11     36.12 o 
 -11  -2   5        0.13       -6.31     27.34 o 
 -10  -2   5      239.42      246.87     59.90 o 
  -9  -2   5      282.48      337.13     27.20 o 
  -8  -2   5       68.17       62.50     10.84 o 
  -7  -2   5        6.06       10.94      6.94 o 
  -6  -2   5      222.83      222.59     13.85 o 
  -5  -2   5      952.25      970.51     26.32 o 
  -4  -2   5     1413.94     1420.23     35.69 o 
  -3  -2   5      535.12      538.28     17.95 o 
  -2  -2   5     2252.56     2289.35     31.72 o 
  -1  -2   5      172.05      191.68     14.65 o 
   0  -2   5     3473.66     3788.38     51.97 o 
   1  -2   5       16.94       26.17      5.01 o 
   2  -2   5       25.89       30.39      5.55 o 
   3  -2   5      696.92      774.36     17.11 o 
   4  -2   5     1564.43     1501.07     22.11 o 
   5  -2   5     2613.22     2376.96     54.80 o 
   6  -2   5      636.86      545.95     22.26 o 
   7  -2   5        1.65        2.15      7.08 o 
   8  -2   5      398.85      372.78     37.79 o 
   9  -2   5        7.04        1.13     14.32 o 
  10  -2   5       24.29        2.62     16.68 o 
  11  -2   5        4.15        0.56     22.64 o 
  12  -2   5       90.08       89.00     40.33 o 
 -11  -1   5       35.07       22.76     28.51 o 
 -10  -1   5       73.40       63.83     24.49 o 
  -9  -1   5       20.27       15.66     18.68 o 
  -8  -1   5     1958.27     1915.73     40.78 o 
  -7  -1   5        0.07        2.07      6.64 o 
  -6  -1   5      120.07      101.29     11.82 o 
  -5  -1   5      474.85      486.62     17.74 o 
  -4  -1   5      288.43      323.46     10.72 o 
  -3  -1   5       40.95       44.00      4.29 o 
  -2  -1   5      482.05      486.22     10.51 o 
  -1  -1   5     6285.41     6413.45     70.80 o 
   0  -1   5      191.88      160.95      8.74 o 
   1  -1   5     3879.87     3705.82     44.42 o 
   2  -1   5     1602.04     1648.53     24.19 o 
   3  -1   5      200.31      196.80      7.34 o 
   4  -1   5     1034.61     1045.17     14.63 o 
   5  -1   5       16.44        7.44      3.92 o 
   6  -1   5     1532.71     1291.14     29.56 o 
   7  -1   5       51.76       34.38      9.54 o 
   8  -1   5      125.60      157.66     34.08 o 
   9  -1   5        1.95       -4.97     13.08 o 
  10  -1   5      324.55      222.11     32.35 o 
  11  -1   5       48.15      104.83     36.55 o 
  12  -1   5        0.50       23.32     32.66 o 
 -11   0   5       94.95      147.51     42.86 o 
 -10   0   5      109.18      151.29     52.57 o 
  -9   0   5        7.57       -2.11     16.60 o 
  -8   0   5        1.32        2.77      8.90 o 
  -7   0   5      388.90      376.60     20.27 o 
  -6   0   5        8.20        3.94      6.09 o 
  -5   0   5      419.95      349.40     17.04 o 
  -4   0   5      538.32      505.83     16.93 o 
  -3   0   5     2385.44     2559.48     32.95 o 
  -2   0   5     5763.60     5765.87     59.89 o 
  -1   0   5    13637.76    14164.39    173.96 o 
   0   0   5      217.14      256.44     10.15 o 
   1   0   5      397.83      345.05     10.88 o 
   2   0   5     1571.42     1365.58     25.73 o 
   3   0   5      145.45      122.48      7.97 o 
   4   0   5     1795.52     1625.47     19.77 o 
   5   0   5       22.74       19.38      3.46 o 
   6   0   5       95.02      120.55      9.91 o 
   7   0   5      119.11      110.54     17.39 o 
   8   0   5      991.19      938.38     37.63 o 
   9   0   5      566.07      663.75     37.29 o 
  10   0   5      318.63      322.59     52.82 o 
  11   0   5       34.68       27.34     27.77 o 
  12   0   5       78.60       38.04     29.13 o 
  13   0   5      128.18       96.98     40.88 o 
 -11   1   5       21.71       -9.09     28.33 o 
 -10   1   5      267.73      193.10     50.59 o 
  -9   1   5        4.98       -1.60     16.28 o 
  -8   1   5       60.75       74.24     21.86 o 
  -7   1   5       23.86       26.48      8.31 o 
  -6   1   5       81.28       92.15     10.78 o 
  -5   1   5        3.82       -1.35      5.32 o 
  -4   1   5     2849.17     2884.51     41.86 o 
  -3   1   5     2025.33     1971.37     30.70 o 
  -2   1   5     1622.42     1618.97     25.36 o 
  -1   1   5     6890.24     6963.48     74.23 o 
   0   1   5      211.29      227.11      9.61 o 
   1   1   5     6030.21     6122.37     71.26 o 
   2   1   5      691.98      790.58     14.02 o 
   3   1   5      964.90     1018.51     13.03 o 
   4   1   5     1491.87     1303.11     16.74 o 
   5   1   5       21.71       44.47      4.61 o 
   6   1   5      442.16      434.55     11.23 o 
   7   1   5      207.23      161.65     15.32 o 
   8   1   5      738.01      691.83     28.27 o 
   9   1   5      261.52      266.96     25.33 o 
  10   1   5      846.48      847.66     44.21 o 
  11   1   5       46.50       -2.04     23.75 o 
  12   1   5       55.50       33.34     31.73 o 
  13   1   5      165.71      127.04     42.86 o 
 -11   2   5        3.03       17.38     31.79 o 
 -10   2   5       89.61       95.82     27.71 o 
  -9   2   5      868.35      903.42     59.94 o 
  -8   2   5       51.50       28.87     33.21 o 
  -7   2   5      262.99      269.57     17.78 o 
  -6   2   5      837.06      784.40     28.11 o 
  -5   2   5       88.35       74.01      8.34 o 
  -4   2   5     1193.89     1246.33     26.09 o 
  -3   2   5     7558.97     7600.36     85.21 o 
  -2   2   5      669.58      652.07     16.62 o 
  -1   2   5     7023.45     7028.62     75.74 o 
   0   2   5     6566.61     6593.47     59.69 o 
   1   2   5    28369.20    28957.66    298.11 o 
   2   2   5        2.52        1.44      2.48 o 
   3   2   5      108.48      144.73      6.58 o 
   4   2   5      196.99      168.63     10.58 o 
   5   2   5     4769.84     4863.04     48.45 o 
   6   2   5      185.25      237.31      8.34 o 
   7   2   5      869.61      976.47     46.14 o 
   8   2   5      382.97      360.70     22.27 o 
   9   2   5       18.04       23.61     10.59 o 
  10   2   5      144.47      156.48     27.17 o 
  11   2   5       64.18       72.49     31.85 o 
  12   2   5        6.42       -3.15     25.79 o 
  13   2   5      102.45      131.30     42.30 o 
 -11   3   5       40.47       14.29     32.72 o 
 -10   3   5        0.23       16.97     21.77 o 
  -9   3   5       11.99       28.38     19.62 o 
  -8   3   5     1058.85      977.50     56.51 o 
  -7   3   5       94.71       85.42     14.05 o 
  -6   3   5      641.36      609.52     23.12 o 
  -5   3   5     2470.18     2498.79     43.92 o 
  -4   3   5      723.29      740.91     19.51 o 
  -3   3   5      665.93      652.96     17.14 o 
  -2   3   5      113.94      124.90      8.20 o 
  -1   3   5     3267.52     3343.39     36.30 o 
   0   3   5    13857.08    13927.50    136.77 o 
   1   3   5     1801.98     1558.45     20.04 o 
   2   3   5     3416.45     3554.33     37.59 o 
   3   3   5     2642.80     2253.72     32.93 o 
   4   3   5     2849.55     2944.80     31.94 o 
   5   3   5     1382.61     1666.61     24.70 o 
   6   3   5      952.85     1081.45     30.86 o 
   7   3   5        1.16       -1.34      6.19 o 
   8   3   5      411.89      392.34     35.17 o 
   9   3   5      452.71      463.35     26.75 o 
  10   3   5      752.55      783.81     40.31 o 
  11   3   5      550.22      725.60     72.36 o 
  12   3   5      143.94      102.92     39.03 o 
  13   3   5       19.59       43.36     37.36 o 
 -10   4   5      244.01      241.77     40.49 o 
  -9   4   5      332.32      340.42     41.86 o 
  -8   4   5       50.45       24.80     18.36 o 
  -7   4   5      148.93      148.87     38.38 o 
  -6   4   5        2.46       -4.82      6.26 o 
  -5   4   5      920.73      903.66     30.74 o 
  -4   4   5      944.27      983.71     23.15 o 
  -3   4   5     1459.56     1495.19     27.92 o 
  -2   4   5     4262.39     4202.48     48.93 o 
  -1   4   5      669.44      679.36     14.48 o 
   0   4   5        2.67        4.64      2.55 o 
   1   4   5    10347.43    10337.20     91.03 o 
   2   4   5      374.64      401.33      8.26 o 
   3   4   5      749.36      674.70     11.58 o 
   4   4   5     6831.38     6975.42     66.31 o 
   5   4   5      328.98      301.71     12.40 o 
   6   4   5       42.77       19.35      6.06 o 
   7   4   5       12.52        3.68      6.63 o 
   8   4   5        0.08       -0.83      8.13 o 
   9   4   5     1289.49     1241.21     39.78 o 
  10   4   5        1.06        0.94     13.60 o 
  11   4   5      629.39      659.77     50.20 o 
  12   4   5       84.52       56.65     32.84 o 
  13   4   5        2.41      -10.08     27.58 o 
 -10   5   5      228.31      149.26     58.51 o 
  -9   5   5      245.57      237.57     38.40 o 
  -8   5   5      496.03      575.36     48.78 o 
  -7   5   5       84.48       92.51     22.70 o 
  -6   5   5       80.77       82.94     11.36 o 
  -5   5   5      469.94      489.29     21.11 o 
  -4   5   5      318.27      311.63     17.49 o 
  -3   5   5       58.82       51.88      6.78 o 
  -2   5   5     1996.96     1982.77     29.70 o 
  -1   5   5      797.55      752.85     14.71 o 
   0   5   5     3211.81     3345.03     37.15 o 
   1   5   5      132.50      123.92      5.67 o 
   2   5   5     1209.86     1245.71     21.31 o 
   3   5   5        8.94        1.29      2.46 o 
   4   5   5     4385.75     4614.80     51.93 o 
   5   5   5      656.15      694.31     17.63 o 
   6   5   5      905.20      919.98     24.97 o 
   7   5   5     1872.37     1923.88     56.60 o 
   8   5   5       25.76       48.43     11.45 o 
   9   5   5       49.50       50.74     12.98 o 
  10   5   5      441.03      384.49     43.29 o 
  11   5   5       48.27       57.83     22.28 o 
  12   5   5        0.53       -6.74     26.66 o 
  13   5   5      109.08       75.33     42.55 o 
 -10   6   5       26.54        3.96     29.07 o 
  -9   6   5      138.83      140.21     41.38 o 
  -8   6   5        0.36       19.52     26.25 o 
  -7   6   5      377.47      357.28     49.01 o 
  -6   6   5      760.82      793.28     46.38 o 
  -5   6   5       10.96        6.92      7.51 o 
  -4   6   5       11.53       12.51      6.32 o 
  -3   6   5      322.17      368.38     15.00 o 
  -2   6   5       29.17       24.14      5.08 o 
  -1   6   5     3013.22     3112.04     37.44 o 
   0   6   5       24.87       13.87      3.76 o 
   1   6   5      904.31      875.59     15.71 o 
   2   6   5     3413.64     3485.99     38.77 o 
   3   6   5       73.33       72.48      4.83 o 
   4   6   5      539.51      540.10     12.02 o 
   5   6   5      206.20      254.42     12.39 o 
   6   6   5      375.66      398.50     18.41 o 
   7   6   5      263.82      293.70     26.21 o 
   8   6   5      810.92      902.54     28.78 o 
   9   6   5      303.74      246.02     25.05 o 
  10   6   5       25.35       -1.76     16.47 o 
  11   6   5      174.11      138.13     40.54 o 
  12   6   5        0.64        9.71     19.33 o 
  13   6   5       16.35       23.56     34.26 o 
  -9   7   5       12.50       15.46     31.23 o 
  -8   7   5        0.17       -2.16     22.82 o 
  -7   7   5      110.43       95.92     25.45 o 
  -6   7   5      115.71      119.99     20.00 o 
  -5   7   5     1406.36     1477.93     42.22 o 
  -4   7   5       55.61       36.38      8.76 o 
  -3   7   5      818.56      778.40     23.46 o 
  -2   7   5      314.29      342.96     14.41 o 
  -1   7   5       41.95       35.53      5.19 o 
   0   7   5     7773.14     7873.48     73.00 o 
   1   7   5     2570.28     2583.19     35.12 o 
   2   7   5      253.81      254.79     15.04 o 
   3   7   5     1802.37     1721.75     25.23 o 
   4   7   5       48.75       47.25      5.25 o 
   5   7   5     1636.93     1637.18     35.22 o 
   6   7   5       12.88       15.11      8.12 o 
   7   7   5      356.49      339.18     26.47 o 
   8   7   5       84.13      121.93     16.60 o 
   9   7   5     1484.37     1594.47     66.93 o 
  10   7   5       98.69      100.15     24.73 o 
  11   7   5      672.41      711.16    112.72 o 
  12   7   5       98.85       66.51     25.27 o 
  13   7   5        0.01      -10.78     23.21 o 
  -9   8   5       80.04       73.10     38.22 o 
  -8   8   5      263.15      312.27     55.42 o 
  -7   8   5       72.23      113.49     35.01 o 
  -6   8   5      340.97      334.00     50.75 o 
  -5   8   5       62.20       89.59     18.15 o 
  -4   8   5      339.96      343.57     22.77 o 
  -3   8   5      917.36      947.34     24.10 o 
  -2   8   5     5371.40     5365.55     68.92 o 
  -1   8   5      116.42      112.89      8.06 o 
   0   8   5      259.15      250.38     10.58 o 
   1   8   5     2474.67     2569.18     33.99 o 
   2   8   5      573.62      559.63     16.38 o 
   3   8   5      429.15      439.36     14.07 o 
   4   8   5       38.23       28.74      5.37 o 
   5   8   5       62.62       70.11      9.49 o 
   6   8   5      737.29      684.87     31.52 o 
   7   8   5       52.34       39.52      9.80 o 
   8   8   5       51.88       69.92     18.76 o 
   9   8   5      157.74      173.07     22.92 o 
  10   8   5      303.04      329.09     44.28 o 
  11   8   5        0.95      -17.22     17.22 o 
  12   8   5      197.41      151.39     52.91 o 
  13   8   5       14.35        2.82     23.56 o 
  -8   9   5       21.55       75.64     37.11 o 
  -7   9   5      279.23      200.26     43.85 o 
  -6   9   5      231.67      235.20     33.99 o 
  -5   9   5       41.32       39.78     30.15 o 
  -4   9   5       90.65       64.22     15.00 o 
  -3   9   5      185.23      189.64     20.78 o 
  -2   9   5     2205.91     2308.54     53.37 o 
  -1   9   5     2734.58     2706.80     48.82 o 
   0   9   5       72.76       80.81      7.44 o 
   1   9   5      969.67      946.66     19.44 o 
   2   9   5      838.45      879.01     20.90 o 
   3   9   5      401.22      406.02     14.72 o 
   4   9   5      166.48      154.43     11.22 o 
   5   9   5      701.94      691.99     39.95 o 
   6   9   5       79.32      106.84     14.04 o 
   7   9   5     3235.94     3359.55     92.20 o 
   8   9   5       53.75       60.71     13.86 o 
   9   9   5       11.40        7.96     13.70 o 
  10   9   5      133.20       60.90     23.69 o 
  11   9   5      132.02      122.31     29.30 o 
  12   9   5       19.18       39.18     25.53 o 
  13   9   5      139.41      166.80     50.78 o 
  -8  10   5       91.48       90.67     39.09 o 
  -7  10   5        3.42      -14.66     24.24 o 
  -6  10   5      114.63      135.26     38.04 o 
  -5  10   5      567.17      632.62     51.53 o 
  -4  10   5      289.83      294.85     54.07 o 
  -3  10   5       22.11       25.20     12.52 o 
  -2  10   5       55.96       68.42     16.96 o 
  -1  10   5      140.13      139.07     12.93 o 
   0  10   5      728.60      714.40     26.24 o 
   1  10   5       65.48       69.95      8.25 o 
   2  10   5     3523.86     3658.54     54.02 o 
   3  10   5       31.70       47.62     12.34 o 
   4  10   5      462.69      453.38     25.71 o 
   5  10   5       16.96       15.34      8.99 o 
   6  10   5      998.30     1052.20     42.42 o 
   7  10   5      878.91      890.36     41.42 o 
   8  10   5      892.26      848.09     54.29 o 
   9  10   5       61.21       42.32     21.68 o 
  10  10   5      231.87      256.55     53.25 o 
  11  10   5        0.43      -26.47     26.47 o 
  12  10   5       46.97      102.98     47.38 o 
  -7  11   5       18.79       27.21     32.35 o 
  -6  11   5      253.35      286.42     52.82 o 
  -5  11   5       49.27       69.64     29.75 o 
  -4  11   5       15.12       21.61     19.82 o 
  -3  11   5      101.23       92.24     17.47 o 
  -2  11   5       74.19       78.87     16.65 o 
  -1  11   5       28.54       14.95     11.71 o 
   0  11   5      232.75      266.27     20.62 o 
   1  11   5      399.24      435.48     24.21 o 
   2  11   5     1151.46     1168.52     37.02 o 
   3  11   5     2083.79     2163.81     50.65 o 
   4  11   5       48.89       39.26     10.54 o 
   5  11   5      499.14      557.98     34.36 o 
   6  11   5      105.01       75.93     16.63 o 
   7  11   5        3.14       -5.85     11.39 o 
   8  11   5      164.36      185.94     30.51 o 
   9  11   5      314.97      407.21     43.93 o 
  10  11   5       43.29       36.07     23.39 o 
  11  11   5      247.34      286.54     61.23 o 
  12  11   5        7.30        5.94     32.28 o 
  -7  12   5      173.36      199.15     52.51 o 
  -6  12   5       50.00       33.83     32.35 o 
  -5  12   5       50.49       62.96     29.13 o 
  -4  12   5        0.53       20.72     21.09 o 
  -3  12   5      115.64      131.39     21.39 o 
  -2  12   5      686.76      747.87     41.29 o 
  -1  12   5      588.62      594.48     36.87 o 
   0  12   5       31.18       51.35     18.65 o 
   1  12   5       21.99       30.54     11.00 o 
   2  12   5      242.25      231.95     20.15 o 
   3  12   5      257.43      277.77     21.23 o 
   4  12   5     1323.70     1309.77     40.20 o 
   5  12   5       18.46        8.50     13.74 o 
   6  12   5      263.16      261.32     27.08 o 
   7  12   5       58.84       80.66     18.64 o 
   8  12   5       33.70       32.30     40.73 o 
   9  12   5        2.16       10.87     19.15 o 
  10  12   5       96.09       63.26     25.93 o 
  11  12   5       31.71       52.57     36.92 o 
  12  12   5      207.24      164.89     54.80 o 
  -6  13   5      112.10       76.07     35.81 o 
  -5  13   5      140.47      202.49     44.78 o 
  -4  13   5      135.91      114.42     36.24 o 
  -3  13   5        2.19      -11.07     17.32 o 
  -2  13   5      282.37      340.05     36.58 o 
  -1  13   5     1908.04     2167.84     67.63 o 
   0  13   5      714.25      746.11     41.08 o 
   1  13   5      313.50      316.88     28.48 o 
   2  13   5      843.30      821.75     34.74 o 
   3  13   5        2.81       -7.76      9.86 o 
   4  13   5       18.09        5.14     12.55 o 
   5  13   5        8.52        7.09     13.17 o 
   6  13   5       77.57       94.85     19.14 o 
   7  13   5      414.22      401.02     42.93 o 
   8  13   5      159.31      127.92     29.35 o 
   9  13   5       75.03       88.52     28.62 o 
  10  13   5       45.02       42.83     24.52 o 
  11  13   5        1.83      -21.89     33.71 o 
  -5  14   5        9.96       24.00     27.09 o 
  -4  14   5      181.13      280.30     51.46 o 
  -3  14   5       68.74       61.72     31.79 o 
  -2  14   5        0.20       -5.97     17.97 o 
  -1  14   5      217.10      188.04     41.90 o 
   0  14   5      554.97      542.66     38.59 o 
   1  14   5      115.14       87.98     18.40 o 
   2  14   5      420.88      483.19     29.73 o 
   3  14   5        0.67        3.40     10.78 o 
   4  14   5       47.29       26.33     24.63 o 
   5  14   5      247.23      200.74     27.03 o 
   6  14   5      100.17      119.69     29.25 o 
   7  14   5      114.46       75.15     23.98 o 
   8  14   5      143.95      147.44     32.37 o 
   9  14   5       73.50       45.80     30.68 o 
  10  14   5       65.86      123.33     34.71 o 
  11  14   5      113.69       71.19     45.40 o 
  -4  15   5        2.69       15.52     28.70 o 
  -3  15   5      181.03      198.78     47.00 o 
  -2  15   5      177.87      110.46     38.84 o 
  -1  15   5       75.63       60.47     34.08 o 
   0  15   5        0.26        9.51     17.79 o 
   1  15   5       44.58       40.26     32.81 o 
   2  15   5       69.01       68.82     22.22 o 
   3  15   5      505.63      593.32     33.70 o 
   4  15   5        1.47        3.31     14.15 o 
   5  15   5       69.10       57.63     22.62 o 
   6  15   5      288.54      329.95     63.92 o 
   7  15   5        8.59       21.98     21.71 o 
   8  15   5        1.98      -15.93     30.89 o 
   9  15   5      207.66      220.92     56.47 o 
  10  15   5       11.26       -2.10     37.23 o 
  -3  16   5        9.87        1.30     27.83 o 
  -2  16   5      470.09      657.45     75.76 o 
  -1  16   5       58.05       36.50     21.74 o 
   0  16   5      154.67      139.75     28.70 o 
   1  16   5       70.50       71.23     24.38 o 
   2  16   5        0.94        9.65     18.76 o 
   3  16   5       19.82       16.48     18.92 o 
   4  16   5      355.16      415.90     45.43 o 
   5  16   5       41.92       31.76     57.67 o 
   6  16   5       64.43       63.06     25.29 o 
   7  16   5       94.42       97.84     30.05 o 
   8  16   5       35.48       29.56     34.57 o 
   9  16   5        9.74       49.23     42.43 o 
  -2  17   5        6.15       35.50     30.92 o 
  -1  17   5      144.03      133.53     39.83 o 
   0  17   5       12.38      -11.58     20.81 o 
   1  17   5      105.70       88.18     27.41 o 
   2  17   5      248.18      291.04     40.66 o 
   3  17   5        1.01       -8.84     27.46 o 
   4  17   5       19.89       24.80     33.09 o 
   5  17   5       12.55       -2.97     32.78 o 
   6  17   5       18.49       33.03     36.37 o 
   7  17   5      133.37      269.60     60.98 o 
   8  17   5       14.93       70.07     42.37 o 
   0  18   5        0.30       33.34     34.51 o 
   1  18   5        4.76        1.67     30.49 o 
   2  18   5      134.34      140.52     41.50 o 
   6  18   5        0.09      -32.04     32.22 o 
  -3 -16   6       22.70       -5.88     26.10 o 
  -2 -16   6       20.70       17.32     28.20 o 
  -1 -16   6       18.09       14.35     28.14 o 
   0 -16   6       40.39       47.93     35.44 o 
   1 -16   6       21.76       28.51     40.14 o 
  -5 -15   6        9.38      -33.65     34.70 o 
  -4 -15   6        8.65       43.79     30.68 o 
  -3 -15   6       12.27      -21.67     39.52 o 
  -2 -15   6       36.01       34.63     22.55 o 
  -1 -15   6       32.95       32.16     31.91 o 
   0 -15   6       39.89       64.26     32.35 o 
   1 -15   6        4.02       14.35     32.66 o 
   2 -15   6       26.18        2.66     35.62 o 
   3 -15   6       24.69       41.44     38.04 o 
  -7 -14   6        8.60       13.48     43.23 o 
  -6 -14   6      103.98      113.10     53.00 o 
  -5 -14   6      116.44      102.67     54.49 o 
  -4 -14   6        5.62      -13.06     23.40 o 
  -3 -14   6       17.95       12.68     20.07 o 
  -2 -14   6      311.80      326.86     41.94 o 
  -1 -14   6      130.06      113.60     26.92 o 
   0 -14   6      172.38       67.54     36.00 o 
   1 -14   6        0.99      -26.78     26.78 o 
   2 -14   6       88.39       88.81     38.72 o 
   3 -14   6       69.55       77.81     37.67 o 
   4 -14   6        0.75       16.18     22.38 o 
   5 -14   6       12.22       -9.83     31.67 o 
  -7 -13   6        1.40      -12.26     25.98 o 
  -6 -13   6       14.58       49.67     25.98 o 
  -5 -13   6       83.29       89.39     23.14 o 
  -4 -13   6        0.40      -15.65     18.29 o 
  -3 -13   6       37.22       40.60     24.89 o 
  -2 -13   6      311.46      358.10     66.58 o 
  -1 -13   6      113.52      111.06     27.19 o 
   0 -13   6       35.45       21.40     29.32 o 
   1 -13   6        0.04       22.72     21.09 o 
   2 -13   6       20.62       26.10     28.70 o 
   3 -13   6        3.76       -4.95     26.22 o 
   4 -13   6      150.01      154.91     31.00 o 
   5 -13   6        0.03       -4.50     30.96 o 
   6 -13   6       72.29       98.16     29.56 o 
  -8 -12   6       19.24       14.88     23.98 o 
  -7 -12   6       68.50       90.53     29.53 o 
  -6 -12   6      193.97      160.22     27.16 o 
  -5 -12   6        4.27      -10.42     14.33 o 
  -4 -12   6        6.39        9.81     15.31 o 
  -3 -12   6       66.69      163.74     31.62 o 
  -2 -12   6       39.16       54.51     32.90 o 
  -1 -12   6      367.17      480.19     44.67 o 
   0 -12   6       46.52       33.59     16.62 o 
   1 -12   6       61.19       72.20     23.69 o 
   2 -12   6      147.44      207.37     34.89 o 
   3 -12   6        1.47       -2.91     24.24 o 
   4 -12   6        3.95      -16.82     22.57 o 
   5 -12   6       28.18       39.56     27.40 o 
   6 -12   6       22.43       18.61     23.10 o 
   7 -12   6      342.77      312.12     42.05 o 
  -9 -11   6      132.79      189.58     40.67 o 
  -8 -11   6       10.78       12.84     25.44 o 
  -7 -11   6       47.99       41.62     19.01 o 
  -6 -11   6      571.32      520.99     41.35 o 
  -5 -11   6       11.25       18.42     15.12 o 
  -4 -11   6      324.86      318.84     31.73 o 
  -3 -11   6        1.69       10.74     14.40 o 
  -2 -11   6      139.57      132.70     27.87 o 
  -1 -11   6      515.18      487.91     45.10 o 
   0 -11   6      316.99      302.25     29.26 o 
   1 -11   6        8.96       21.49     15.81 o 
   2 -11   6      953.70      846.11     83.74 o 
   3 -11   6       36.86       40.96     21.20 o 
   4 -11   6        0.44        3.65     21.28 o 
   5 -11   6       51.25       44.36     21.89 o 
   6 -11   6      196.67      143.49     29.43 o 
   7 -11   6       27.46       31.07     21.57 o 
   8 -11   6      123.24      230.26     47.81 o 
  -9 -10   6        0.49       11.92     25.03 o 
  -8 -10   6        1.35       13.91     17.19 o 
  -7 -10   6        0.62       -7.97     13.98 o 
  -6 -10   6       62.04       76.21     22.84 o 
  -5 -10   6      660.44      595.88     41.02 o 
  -4 -10   6      256.17      228.32     26.11 o 
  -3 -10   6     1118.47     1256.92     49.80 o 
  -2 -10   6      382.45      360.52     29.73 o 
  -1 -10   6      160.08      193.72     31.41 o 
   0 -10   6     1356.80     1299.89     48.59 o 
   1 -10   6      234.30      252.83     25.19 o 
   2 -10   6       11.48        1.48     18.86 o 
   3 -10   6     1489.69     1417.18     67.52 o 
   4 -10   6       89.54       95.67     25.63 o 
   5 -10   6       56.76      116.36     24.21 o 
   6 -10   6      599.69      525.59     45.95 o 
   7 -10   6      250.54      270.44     36.86 o 
   8 -10   6       15.75       27.43     21.78 o 
 -10  -9   6       43.63       75.21     31.90 o 
  -9  -9   6        0.16       16.09     16.82 o 
  -8  -9   6      125.59      116.72     26.31 o 
  -7  -9   6       78.84       68.06     23.76 o 
  -6  -9   6      129.68      113.25     21.54 o 
  -5  -9   6      303.09      247.87     33.45 o 
  -4  -9   6       50.66       23.37     10.11 o 
  -3  -9   6      737.87      872.96     34.63 o 
  -2  -9   6     1754.70     1961.06     51.95 o 
  -1  -9   6      257.46      249.80     18.93 o 
   0  -9   6        1.28       -6.54      8.90 o 
   1  -9   6      219.73      256.24     43.58 o 
   2  -9   6       60.24       61.65     18.60 o 
   3  -9   6       65.54       79.31     22.29 o 
   4  -9   6      249.83      397.38     32.49 o 
   5  -9   6        1.14        0.00     12.77 o 
   6  -9   6      173.44      263.08     32.99 o 
   7  -9   6      420.70      291.06     45.06 o 
   8  -9   6        0.54       14.36     19.70 o 
   9  -9   6      176.11      115.90     40.45 o 
 -10  -8   6      122.08      133.37     45.61 o 
  -9  -8   6       25.20       54.83     23.44 o 
  -8  -8   6       63.63       74.67     18.30 o 
  -7  -8   6       31.54       10.17     11.76 o 
  -6  -8   6       37.50        8.39     11.18 o 
  -5  -8   6      197.21      185.68     20.19 o 
  -4  -8   6      284.88      300.76     17.31 o 
  -3  -8   6      335.16      317.68     21.41 o 
  -2  -8   6     1210.61     1226.31     47.13 o 
  -1  -8   6      330.39      369.48     20.58 o 
   0  -8   6      763.48      698.48     30.85 o 
   1  -8   6      603.75      639.26     33.03 o 
   2  -8   6      243.73      264.29     28.26 o 
   3  -8   6      222.82      234.42     74.03 o 
   4  -8   6      288.83      274.53     26.10 o 
   5  -8   6       16.81       30.68     12.76 o 
   6  -8   6      241.00      172.87     22.96 o 
   7  -8   6      241.17      308.43     34.43 o 
   8  -8   6       10.44        4.19     16.47 o 
   9  -8   6       18.30       23.50     30.61 o 
  10  -8   6        0.42      -22.33     30.18 o 
 -10  -7   6        0.02       23.74     19.17 o 
  -9  -7   6       20.46       11.46     14.53 o 
  -8  -7   6       39.65       44.44     16.09 o 
  -7  -7   6       82.14       72.65     16.14 o 
  -6  -7   6      189.28      228.14     22.51 o 
  -5  -7   6        0.51       -6.36      6.36 o 
  -4  -7   6      517.26      514.91     20.50 o 
  -3  -7   6        1.85       -3.52      6.30 o 
  -2  -7   6      951.71     1022.64     29.01 o 
  -1  -7   6      108.56       96.92     12.88 o 
   0  -7   6      369.42      415.25     19.90 o 
   1  -7   6        6.48        6.72      8.16 o 
   2  -7   6      638.74      671.51     44.18 o 
   3  -7   6      115.03      102.33     32.81 o 
   4  -7   6       13.27       35.42     12.07 o 
   5  -7   6      583.65      523.31     33.47 o 
   6  -7   6        0.05       -1.88     10.92 o 
   7  -7   6      333.36      284.74     28.68 o 
   8  -7   6      131.61      195.05     35.28 o 
   9  -7   6       10.24        0.87     24.31 o 
  10  -7   6      175.55      235.58     51.95 o 
 -10  -6   6       55.19       41.93     18.23 o 
  -9  -6   6       50.32       63.41     17.27 o 
  -8  -6   6        9.55        5.39     12.73 o 
  -7  -6   6      146.48      141.52     19.46 o 
  -6  -6   6       19.20       29.44      9.83 o 
  -5  -6   6      987.25      965.80     29.63 o 
  -4  -6   6      344.12      340.50     17.00 o 
  -3  -6   6     1207.13     1187.00     26.82 o 
  -2  -6   6      972.64      937.65     25.70 o 
  -1  -6   6      269.89      274.10     15.27 o 
   0  -6   6       60.04       72.68      9.15 o 
   1  -6   6     1076.65     1044.51     27.14 o 
   2  -6   6       18.10       10.95      5.24 o 
   3  -6   6     1011.15     1097.18     33.81 o 
   4  -6   6        4.34       -4.92      8.13 o 
   5  -6   6       82.50       52.13     13.68 o 
   6  -6   6       25.94       11.28     11.70 o 
   7  -6   6      152.66      102.11     34.51 o 
   8  -6   6      101.02       72.99     24.27 o 
   9  -6   6      123.05      136.50     40.63 o 
  10  -6   6        0.06      -24.18     24.99 o 
  11  -6   6      148.15      251.97     54.74 o 
 -11  -5   6        0.54       16.06     24.69 o 
 -10  -5   6       64.21       62.23     16.41 o 
  -9  -5   6       10.62       11.76     14.42 o 
  -8  -5   6      480.91      512.49     33.40 o 
  -7  -5   6      306.88      270.42     23.63 o 
  -6  -5   6       32.26       20.45      8.55 o 
  -5  -5   6      105.77       93.85     11.68 o 
  -4  -5   6      132.68      137.36     12.05 o 
  -3  -5   6      735.99      725.94     20.08 o 
  -2  -5   6     2435.46     2587.00     41.63 o 
  -1  -5   6        2.36        1.46      5.10 o 
   0  -5   6     1130.47     1091.30     26.21 o 
   1  -5   6        4.04       16.68      5.97 o 
   2  -5   6      582.23      636.94     17.96 o 
   3  -5   6       86.14       85.46     10.56 o 
   4  -5   6      557.27      575.78     23.84 o 
   5  -5   6      664.12      637.78     25.89 o 
   6  -5   6        8.42       -0.20      9.64 o 
   7  -5   6     1757.34     1738.02     72.69 o 
   8  -5   6       58.65       57.50     20.94 o 
   9  -5   6        0.75       -7.48     21.15 o 
  10  -5   6       34.41       23.56     30.00 o 
  11  -5   6        5.03        4.82     29.75 o 
 -11  -4   6       14.00       92.71     39.34 o 
 -10  -4   6       47.89       55.39     22.51 o 
  -9  -4   6      178.06      112.22     20.04 o 
  -8  -4   6      261.57      262.33     25.02 o 
  -7  -4   6      291.32      265.80     23.53 o 
  -6  -4   6     1127.88     1117.23     32.06 o 
  -5  -4   6       17.86       23.38      9.05 o 
  -4  -4   6       32.91       27.33      6.96 o 
  -3  -4   6       20.20       17.88      5.63 o 
  -2  -4   6       68.02       66.96      7.62 o 
  -1  -4   6     3034.31     3161.17     50.08 o 
   0  -4   6      265.44      278.06     17.60 o 
   1  -4   6     7497.33     7693.77     96.51 o 
   2  -4   6     2304.15     2215.72     38.12 o 
   3  -4   6       18.28       18.30      6.40 o 
   4  -4   6        1.57        3.75      5.89 o 
   5  -4   6      750.00      677.41     48.87 o 
   6  -4   6      628.22      610.36     25.64 o 
   7  -4   6     1508.70     1444.48     40.82 o 
   8  -4   6      175.32      128.73     26.41 o 
   9  -4   6      149.99      129.62     28.62 o 
  10  -4   6       44.49       58.26     27.15 o 
  11  -4   6        9.11       25.98     30.24 o 
 -11  -3   6       94.68      169.09     48.30 o 
 -10  -3   6        0.80        1.51     20.63 o 
  -9  -3   6        1.54        2.77     11.00 o 
  -8  -3   6        0.04        6.28      9.53 o 
  -7  -3   6       62.69       60.21     10.16 o 
  -6  -3   6     1012.55     1029.50     30.66 o 
  -5  -3   6        9.17        9.78      6.46 o 
  -4  -3   6     1125.83      943.36     30.73 o 
  -3  -3   6     1034.15     1045.15     27.14 o 
  -2  -3   6      286.56      296.88     13.98 o 
  -1  -3   6       20.19       15.32      5.38 o 
   0  -3   6     5831.01     5618.22     74.33 o 
   1  -3   6     1297.61     1312.57     26.89 o 
   2  -3   6     3733.66     3720.44     61.35 o 
   3  -3   6     2272.78     2298.57     33.42 o 
   4  -3   6     2989.89     3051.67     35.47 o 
   5  -3   6      155.31      116.92     11.54 o 
   6  -3   6      645.02      671.86     25.19 o 
   7  -3   6      115.35      103.25     13.37 o 
   8  -3   6     2126.92     1982.14     60.36 o 
   9  -3   6       35.21       29.27     19.64 o 
  10  -3   6      930.91      954.32     79.48 o 
  11  -3   6      200.43      212.82     47.31 o 
  12  -3   6        4.44       -4.82     31.36 o 
 -11  -2   6      128.97      159.94     47.07 o 
 -10  -2   6        0.73      -12.89     20.82 o 
  -9  -2   6      328.84      365.43     31.23 o 
  -8  -2   6       26.94       24.50     12.28 o 
  -7  -2   6      419.94      408.87     21.54 o 
  -6  -2   6       47.41       41.99      8.17 o 
  -5  -2   6      512.12      478.62     20.32 o 
  -4  -2   6     4085.42     4044.55     61.41 o 
  -3  -2   6     1287.55     1281.63     20.98 o 
  -2  -2   6     8429.09     8751.54    104.93 o 
  -1  -2   6       41.29       29.98      6.42 o 
   0  -2   6     2876.42     2792.81     43.44 o 
   1  -2   6       55.60       57.80      6.47 o 
   2  -2   6       50.95       48.57      4.96 o 
   3  -2   6      146.72      106.62      6.57 o 
   4  -2   6      467.99      476.91     11.35 o 
   5  -2   6     2208.06     2129.71     42.18 o 
   6  -2   6      879.22      784.10     25.65 o 
   7  -2   6       70.13       54.27     10.31 o 
   8  -2   6        0.04        2.82     11.00 o 
   9  -2   6      656.31      604.46     47.42 o 
  10  -2   6      240.44      220.50     33.84 o 
  11  -2   6      367.11      379.81     58.20 o 
  12  -2   6       32.78       43.73     32.84 o 
 -11  -1   6       95.26      121.28     43.66 o 
 -10  -1   6      148.77      178.22     55.57 o 
  -9  -1   6       30.11       30.46     21.07 o 
  -8  -1   6     1377.50     1435.80     44.93 o 
  -7  -1   6       13.84       12.52      8.72 o 
  -6  -1   6      153.66      169.88     23.25 o 
  -5  -1   6      136.62      154.02     17.26 o 
  -4  -1   6      462.65      443.26     17.97 o 
  -3  -1   6      781.02      780.36     15.27 o 
  -2  -1   6     2450.07     2392.12     32.72 o 
  -1  -1   6     1690.62     1678.98     30.06 o 
   0  -1   6       44.78       37.97      5.71 o 
   1  -1   6      451.92      406.97     11.88 o 
   2  -1   6      429.30      427.79     11.55 o 
   3  -1   6      102.57      102.97      5.56 o 
   4  -1   6      542.16      532.17     10.65 o 
   5  -1   6      921.87      900.81     17.04 o 
   6  -1   6     4167.53     4096.88     67.76 o 
   7  -1   6     3078.49     3049.26     71.55 o 
   8  -1   6      511.93      515.66     31.38 o 
   9  -1   6      447.61      350.64     37.98 o 
  10  -1   6      137.65      118.11     26.03 o 
  11  -1   6        0.47       -0.49     24.43 o 
  12  -1   6       16.75       30.61     32.72 o 
 -11   0   6       15.24       60.36     36.24 o 
 -10   0   6       10.59       21.49     22.68 o 
  -9   0   6       52.19       48.82     23.14 o 
  -8   0   6       81.22       86.46     15.04 o 
  -7   0   6      610.64      680.38     26.93 o 
  -6   0   6      979.40     1013.76     36.84 o 
  -5   0   6       36.00       23.13      6.77 o 
  -4   0   6     2452.37     2304.46     53.99 o 
  -3   0   6      325.42      370.39     18.21 o 
  -2   0   6       90.26      119.33      7.07 o 
  -1   0   6      830.27      723.08     20.59 o 
   0   0   6        0.77        0.30      3.61 o 
   1   0   6     8254.14     8054.28     84.95 o 
   2   0   6      898.86      737.29     14.23 o 
   3   0   6       86.24       97.32      5.78 o 
   4   0   6      161.10      192.13      5.49 o 
   5   0   6       49.20       60.40      4.68 o 
   6   0   6     1849.33     1747.50     32.69 o 
   7   0   6     4658.43     4851.01     96.43 o 
   8   0   6       52.18       29.37     12.14 o 
   9   0   6      235.38      259.64     25.92 o 
  10   0   6        3.03        1.72     15.00 o 
  11   0   6       52.39       31.30     29.44 o 
  12   0   6       31.52        7.67     29.44 o 
  13   0   6       26.39       38.96     34.70 o 
 -11   1   6       12.32       12.93     33.40 o 
 -10   1   6       20.36       -1.01     21.21 o 
  -9   1   6       32.21       13.28     43.23 o 
  -8   1   6        5.24        6.86     10.68 o 
  -7   1   6      148.59      127.33     13.97 o 
  -6   1   6     1060.50     1124.34     34.82 o 
  -5   1   6      304.98      272.75     16.68 o 
  -4   1   6     1683.71     1619.80     29.57 o 
  -3   1   6     2041.24     1954.82     31.57 o 
  -2   1   6       30.44       18.72      4.34 o 
  -1   1   6      210.22      207.71      7.56 o 
   0   1   6       12.41       20.14      4.66 o 
   1   1   6     2018.43     1901.58     27.72 o 
   2   1   6        7.29        4.51      3.15 o 
   3   1   6      955.46     1076.18     18.06 o 
   4   1   6      114.90      100.74      6.55 o 
   5   1   6       68.74       61.73      4.99 o 
   6   1   6     1844.67     1796.31     65.69 o 
   7   1   6      381.48      364.98     20.64 o 
   8   1   6      164.70      168.22     19.93 o 
   9   1   6        7.87        3.28     11.66 o 
  10   1   6      417.50      424.49     42.49 o 
  11   1   6      266.99      292.98     52.32 o 
  12   1   6       37.13       24.06     26.53 o 
  13   1   6       10.44       24.31     32.04 o 
 -10   2   6       13.02       46.80     24.76 o 
  -9   2   6      141.97      151.86     29.89 o 
  -8   2   6      576.17      489.77     38.98 o 
  -7   2   6       22.38       16.13      8.90 o 
  -6   2   6        8.17       10.07      7.06 o 
  -5   2   6      809.04      831.01     24.79 o 
  -4   2   6       61.56       63.44      7.52 o 
  -3   2   6     4662.31     4620.51     52.18 o 
  -2   2   6     4768.49     4820.06     58.57 o 
  -1   2   6      165.95      165.49      8.14 o 
   0   2   6      976.24     1007.45     14.02 o 
   1   2   6      278.18      333.63     11.61 o 
   2   2   6      310.41      331.91     13.72 o 
   3   2   6        3.54        2.05      2.00 o 
   4   2   6      272.08      320.79     10.03 o 
   5   2   6     1762.74     1741.69     24.29 o 
   6   2   6     3679.17     3740.74     73.06 o 
   7   2   6       22.39       34.28      9.44 o 
   8   2   6       71.22       93.75     13.44 o 
   9   2   6       13.37       27.25     12.18 o 
  10   2   6        6.83      -12.65     16.51 o 
  11   2   6      285.58      311.78     52.14 o 
  12   2   6      146.45      144.11     40.33 o 
  13   2   6        4.38      -22.88     22.88 o 
 -10   3   6       17.43       21.40     29.63 o 
  -9   3   6        0.02       14.64     19.61 o 
  -8   3   6      568.76      546.25     51.06 o 
  -7   3   6      169.77      137.78     14.43 o 
  -6   3   6      451.74      491.83     30.73 o 
  -5   3   6       79.10       77.27      9.90 o 
  -4   3   6     2195.39     2209.22     37.43 o 
  -3   3   6      143.35      133.94      9.61 o 
  -2   3   6     7791.43     7936.24     80.39 o 
  -1   3   6     1838.54     1909.53     27.22 o 
   0   3   6     1768.94     1780.50     22.74 o 
   1   3   6     5001.59     4733.97     53.69 o 
   2   3   6     1615.41     1774.64     21.96 o 
   3   3   6      290.73      255.53      8.26 o 
   4   3   6      192.56      184.77      8.63 o 
   5   3   6     4585.91     4753.42     58.03 o 
   6   3   6     1073.69      992.24     17.58 o 
   7   3   6     2757.14     2857.49     57.45 o 
   8   3   6       17.68       29.42     10.26 o 
   9   3   6        4.67        2.55      9.96 o 
  10   3   6       46.87       63.11     16.92 o 
  11   3   6      185.43      129.76     37.11 o 
  12   3   6       38.49       25.91     30.00 o 
  13   3   6        3.44      -27.96     27.96 o 
 -10   4   6        2.10      -18.86     26.59 o 
  -9   4   6       99.14       81.26     41.84 o 
  -8   4   6        9.87      -16.05     16.05 o 
  -7   4   6       47.95       45.29     16.56 o 
  -6   4   6        7.28       -2.77      7.19 o 
  -5   4   6     1156.94     1211.44     31.02 o 
  -4   4   6     1697.03     1750.40     33.22 o 
  -3   4   6     2472.73     2495.06     39.49 o 
  -2   4   6     1033.72     1060.34     19.19 o 
  -1   4   6     3269.06     3398.74     40.51 o 
   0   4   6      299.86      300.30      9.29 o 
   1   4   6    28146.99    29048.98    258.56 o 
   2   4   6     7392.50     7491.33     74.02 o 
   3   4   6       73.83       60.96      6.12 o 
   4   4   6      565.37      559.09     12.66 o 
   5   4   6      973.24      935.83     15.74 o 
   6   4   6      518.34      560.14     17.30 o 
   7   4   6      747.35      783.73     23.98 o 
   8   4   6      208.56      208.06     18.45 o 
   9   4   6       10.87       -0.04     10.28 o 
  10   4   6      769.00      897.64     42.66 o 
  11   4   6      243.95      282.28     50.16 o 
  12   4   6       46.19      -14.16     25.54 o 
  13   4   6        3.44      -24.43     24.43 o 
 -10   5   6        0.56       23.56     33.34 o 
  -9   5   6      110.03      132.72     30.68 o 
  -8   5   6      159.10      152.03     41.81 o 
  -7   5   6       29.55        7.02     17.15 o 
  -6   5   6       89.70       70.04     12.67 o 
  -5   5   6       66.79       71.80     10.61 o 
  -4   5   6     1516.62     1512.10     34.11 o 
  -3   5   6      648.03      655.44     18.64 o 
  -2   5   6      174.59      166.17      9.46 o 
  -1   5   6       97.62      114.06      7.49 o 
   0   5   6     3198.67     3292.00     37.28 o 
   1   5   6      184.96      188.20      7.12 o 
   2   5   6     4677.76     4709.32     47.32 o 
   3   5   6     2987.30     2920.43     30.20 o 
   4   5   6     1224.99     1163.07     18.22 o 
   5   5   6      766.59      771.59     18.73 o 
   6   5   6       23.90       21.95      7.38 o 
   7   5   6        4.21       -3.42      6.65 o 
   8   5   6      120.06      114.03     14.74 o 
   9   5   6       46.76       47.19     12.65 o 
  10   5   6     1490.31     1562.22     85.94 o 
  11   5   6      666.05      759.21     54.54 o 
  12   5   6       58.65       36.49     27.03 o 
  13   5   6       53.53       75.89     40.45 o 
  -9   6   6      126.32       83.50     37.33 o 
  -8   6   6      454.71      481.69     75.45 o 
  -7   6   6        5.47        9.35     18.31 o 
  -6   6   6       71.60       71.66     20.32 o 
  -5   6   6      106.81      105.26     10.89 o 
  -4   6   6      184.63      176.28     15.04 o 
  -3   6   6     1957.87     1925.56     51.57 o 
  -2   6   6      342.07      300.71     13.75 o 
  -1   6   6        3.31        2.54      3.59 o 
   0   6   6     1449.39     1477.39     22.50 o 
   1   6   6     1464.49     1527.75     24.48 o 
   2   6   6        4.54        3.93      2.76 o 
   3   6   6      276.80      265.87      8.93 o 
   4   6   6      189.49      244.90      9.50 o 
   5   6   6     3982.81     3950.86     54.01 o 
   6   6   6     1555.92     1604.14     35.07 o 
   7   6   6       23.77        0.20      8.92 o 
   8   6   6      453.15      512.13     23.36 o 
   9   6   6      372.18      402.66     26.67 o 
  10   6   6       30.81       17.71     14.53 o 
  11   6   6      616.71      588.08     70.94 o 
  12   6   6      145.25      177.69     33.30 o 
  13   6   6       12.94       41.01     34.70 o 
  -9   7   6       15.49       10.02     28.70 o 
  -8   7   6      447.44      461.20     66.24 o 
  -7   7   6      389.36      470.14     49.14 o 
  -6   7   6       72.41       30.85     36.89 o 
  -5   7   6       27.89       29.13      9.12 o 
  -4   7   6      165.38      157.02     12.57 o 
  -3   7   6        0.16        0.62      5.93 o 
  -2   7   6      692.26      650.89     19.19 o 
  -1   7   6      218.57      202.10     11.82 o 
   0   7   6      600.11      609.91     17.60 o 
   1   7   6     2294.62     2290.30     36.17 o 
   2   7   6      232.03      211.36      9.44 o 
   3   7   6       11.82       15.55      3.90 o 
   4   7   6      174.30      217.09     10.43 o 
   5   7   6      166.75      162.87     11.53 o 
   6   7   6      843.42      817.42     33.95 o 
   7   7   6     1816.96     1886.49     41.32 o 
   8   7   6       53.08       44.33      9.99 o 
   9   7   6      854.40      921.40     33.35 o 
  10   7   6      154.31      166.87     28.82 o 
  11   7   6      126.35      106.66     27.03 o 
  12   7   6       12.02       31.91     23.32 o 
  13   7   6       50.56       27.65     24.83 o 
  -9   8   6       60.08       28.82     34.57 o 
  -8   8   6      162.31      163.96     44.41 o 
  -7   8   6       64.26       87.21     33.89 o 
  -6   8   6      240.76      258.33     34.50 o 
  -5   8   6       29.57       33.34     11.66 o 
  -4   8   6     1158.31     1266.53     34.16 o 
  -3   8   6       37.68       32.37      7.65 o 
  -2   8   6      535.12      545.39     19.11 o 
  -1   8   6       25.25        8.97      5.46 o 
   0   8   6       27.37       23.10      5.98 o 
   1   8   6     3101.89     3075.57     38.54 o 
   2   8   6     1858.09     1844.97     30.26 o 
   3   8   6        0.80       -2.79      4.00 o 
   4   8   6      977.20     1067.77     24.80 o 
   5   8   6      435.11      475.24     20.81 o 
   6   8   6      224.92      227.01     24.70 o 
   7   8   6      698.11      702.15     26.78 o 
   8   8   6       18.63        3.65      8.78 o 
   9   8   6        2.70      -11.26     11.26 o 
  10   8   6      493.74      421.15     52.17 o 
  11   8   6        9.77       12.22     24.92 o 
  12   8   6       36.58       25.31     24.41 o 
  13   8   6       29.64       30.34     25.61 o 
  -8   9   6      151.28       92.22     42.55 o 
  -7   9   6        0.00       20.78     26.35 o 
  -6   9   6       18.84        0.32     18.29 o 
  -5   9   6      276.42      269.82     40.63 o 
  -4   9   6      368.52      448.13     31.85 o 
  -3   9   6      982.70     1026.22     30.67 o 
  -2   9   6      326.14      336.55     16.62 o 
  -1   9   6     1005.62      953.80     24.13 o 
   0   9   6       63.27       94.90     10.24 o 
   1   9   6      204.14      212.98     12.79 o 
   2   9   6      406.59      408.50     16.19 o 
   3   9   6     3341.68     3274.19     53.97 o 
   4   9   6      518.21      480.79     28.44 o 
   5   9   6     1995.02     1957.31     47.62 o 
   6   9   6      408.48      415.75     24.52 o 
   7   9   6      446.73      474.40     26.62 o 
   8   9   6      610.84      600.81     27.56 o 
   9   9   6       53.78       74.74     22.81 o 
  10   9   6      464.88      439.62     67.04 o 
  11   9   6      293.40      236.96     36.33 o 
  12   9   6       15.75       22.47     23.58 o 
  13   9   6       57.54      113.24     48.98 o 
  -8  10   6      181.43      309.12     61.79 o 
  -7  10   6       99.16      103.66     37.05 o 
  -6  10   6       32.10        7.05     22.02 o 
  -5  10   6      216.93      193.42     35.69 o 
  -4  10   6      461.63      458.11     33.46 o 
  -3  10   6      134.35      103.56     17.82 o 
  -2  10   6      879.58      903.49     63.82 o 
  -1  10   6      151.16      135.30     13.29 o 
   0  10   6     2834.10     3087.85     51.60 o 
   1  10   6     1433.09     1504.94     31.02 o 
   2  10   6      719.66      742.04     24.68 o 
   3  10   6       54.82       50.82      9.36 o 
   4  10   6      936.91      979.78     32.85 o 
   5  10   6       21.44       20.31      9.99 o 
   6  10   6     1523.44     1638.35     49.46 o 
   7  10   6      370.33      396.74     53.96 o 
   8  10   6      893.68      945.20     75.71 o 
   9  10   6        0.62      -10.01     16.57 o 
  10  10   6       40.30       49.85     34.02 o 
  11  10   6        5.74       52.82     36.06 o 
  12  10   6       59.31       39.15     41.93 o 
  -7  11   6       36.02       30.86     32.47 o 
  -6  11   6        0.92      -15.96     20.84 o 
  -5  11   6        3.10       -6.12     19.17 o 
  -4  11   6      323.50      379.49     41.55 o 
  -3  11   6      133.47      124.38     23.33 o 
  -2  11   6      409.64      372.07     29.88 o 
  -1  11   6      185.61      197.31     22.55 o 
   0  11   6      581.25      572.36     31.29 o 
   1  11   6     3019.49     3133.08     56.75 o 
   2  11   6      298.96      302.66     18.42 o 
   3  11   6      482.05      558.71     24.60 o 
   4  11   6       75.98       56.14     12.15 o 
   5  11   6      406.90      361.00     27.97 o 
   6  11   6      502.70      520.51     51.75 o 
   7  11   6      487.73      559.05     36.83 o 
   8  11   6      878.03      886.49    120.51 o 
   9  11   6      400.05      368.49     50.22 o 
  10  11   6       94.74       93.27     26.10 o 
  11  11   6       18.05      -22.76     25.61 o 
  12  11   6        0.02       29.01     37.05 o 
  -6  12   6       21.12       24.06     25.05 o 
  -5  12   6      228.39      157.59     41.44 o 
  -4  12   6      629.65      813.31     77.74 o 
  -3  12   6       27.37        8.65     14.33 o 
  -2  12   6        0.22      -11.69     11.69 o 
  -1  12   6      177.52      199.82     32.67 o 
   0  12   6        1.51       -1.35      8.96 o 
   1  12   6      469.41      496.98     27.69 o 
   2  12   6      296.16      311.11     22.81 o 
   3  12   6      103.40       88.87     14.35 o 
   4  12   6      248.41      249.91     26.08 o 
   5  12   6        9.59        6.54     15.01 o 
   6  12   6       19.43       23.23     13.76 o 
   7  12   6      271.82      225.49     26.42 o 
   8  12   6      177.53      212.02     60.80 o 
   9  12   6        1.01       -5.60     18.06 o 
  10  12   6      239.59      282.71     39.87 o 
  11  12   6       43.15       18.68     34.64 o 
  12  12   6       25.86       79.66     43.42 o 
  -6  13   6        0.42        8.54     24.00 o 
  -5  13   6        4.75       33.52     24.92 o 
  -4  13   6      117.89      125.37     40.08 o 
  -3  13   6      370.47      457.43     62.34 o 
  -2  13   6       33.25        7.06     23.10 o 
  -1  13   6        1.23       -1.57     12.35 o 
   0  13   6      101.74      101.14     18.78 o 
   1  13   6        2.20        3.75     10.14 o 
   2  13   6      183.04      175.24     28.76 o 
   3  13   6       83.72       66.05     17.09 o 
   4  13   6        0.42        2.30     12.62 o 
   5  13   6     1093.57     1208.97     78.00 o 
   6  13   6      195.76      228.67     33.72 o 
   7  13   6        0.32        7.07     13.31 o 
   8  13   6       32.05       27.45     28.17 o 
   9  13   6      126.49      108.05     31.00 o 
  10  13   6        9.96       30.62     23.10 o 
  11  13   6      252.40      224.94     58.63 o 
  -5  14   6       17.64       19.85     25.54 o 
  -4  14   6       42.16       74.16     31.98 o 
  -3  14   6       18.79       11.07     24.80 o 
  -2  14   6      236.42      247.76     34.88 o 
  -1  14   6       96.98       72.73     22.70 o 
   0  14   6      161.97      195.51     29.40 o 
   1  14   6      517.90      564.37     38.40 o 
   2  14   6        0.17      -10.16     10.16 o 
   3  14   6       10.28       15.19     12.27 o 
   4  14   6      503.95      434.54     35.63 o 
   5  14   6      184.90      200.83     26.18 o 
   6  14   6      819.20      779.99     53.21 o 
   7  14   6        1.79      -17.27     17.27 o 
   8  14   6        3.01       -5.60     21.51 o 
   9  14   6       69.94       33.86     40.70 o 
  10  14   6       14.25       17.63     25.17 o 
  11  14   6        3.68      -23.87     35.56 o 
  -4  15   6        8.58      -11.26     24.06 o 
  -3  15   6        1.69      -15.59     20.41 o 
  -2  15   6       38.30       49.35     28.39 o 
  -1  15   6      146.04      131.39     27.46 o 
   0  15   6        1.49        2.04     20.04 o 
   1  15   6       56.27      120.60     25.66 o 
   2  15   6      532.63      518.26     45.04 o 
   3  15   6       17.45       -9.02     18.00 o 
   4  15   6       64.65       27.65     18.15 o 
   5  15   6       75.07       58.06     19.99 o 
   6  15   6        5.16       -6.19     14.64 o 
   7  15   6       13.40       -0.87     18.29 o 
   8  15   6        1.11       10.22     21.69 o 
   9  15   6      103.27       58.88     41.75 o 
  10  15   6      100.20      100.81     49.42 o 
  -3  16   6        3.86       38.35     28.76 o 
  -2  16   6       44.42       10.76     31.73 o 
  -1  16   6        2.16       25.94     21.10 o 
   0  16   6        5.30      -18.70     18.70 o 
   1  16   6       48.25       16.36     18.99 o 
   2  16   6       58.65       60.91     51.09 o 
   3  16   6      119.22      207.87     50.04 o 
   4  16   6      307.27      326.70     42.88 o 
   5  16   6      121.26       87.89     27.40 o 
   6  16   6       12.23        6.27     22.00 o 
   7  16   6       94.25       97.80     49.45 o 
   8  16   6       13.22       -6.37     34.39 o 
   9  16   6       12.60      -13.36     34.76 o 
  -1  17   6      324.41      339.11     58.88 o 
   0  17   6       58.79       72.27     27.44 o 
   1  17   6       35.60        6.21     23.31 o 
   2  17   6        0.33       -5.15     18.35 o 
   3  17   6      277.60      333.92     66.49 o 
   4  17   6        2.54       -0.56     32.28 o 
   5  17   6      366.82      269.84     57.95 o 
   6  17   6      121.56       68.47     39.89 o 
   7  17   6       68.44       71.50     41.56 o 
   8  17   6       44.79       27.21     38.90 o 
   1  18   6        8.13       25.79     33.34 o 
   6  18   6       78.82       81.95     46.02 o 
  -4 -15   7       14.13       15.67     33.37 o 
  -3 -15   7      175.73      194.51     49.79 o 
  -2 -15   7       44.18       26.22     26.39 o 
  -1 -15   7      130.79       89.93     37.97 o 
   0 -15   7       34.34        4.51     33.71 o 
   1 -15   7       36.99       85.17     43.11 o 
   2 -15   7       22.39       17.38     38.66 o 
  -6 -14   7       12.16      -25.85     25.85 o 
  -5 -14   7        1.57       35.81     44.96 o 
  -4 -14   7       33.45       29.25     44.04 o 
  -3 -14   7        0.60       -6.32     23.22 o 
  -2 -14   7       24.88       17.87     21.46 o 
  -1 -14   7        6.28       39.40     22.49 o 
   0 -14   7       30.96       35.69     33.71 o 
   1 -14   7      298.26      355.07     63.64 o 
   2 -14   7       46.54       30.24     31.17 o 
   3 -14   7        3.08        3.59     30.86 o 
   4 -14   7        7.13      -16.58     21.78 o 
  -7 -13   7       75.63       78.65     30.21 o 
  -6 -13   7      115.02       88.72     41.19 o 
  -5 -13   7       38.19       66.14     29.36 o 
  -4 -13   7      132.84      158.21     36.54 o 
  -3 -13   7        7.84        6.59     22.04 o 
  -2 -13   7       52.65       16.52     21.27 o 
  -1 -13   7        0.94        4.16     19.02 o 
   0 -13   7        8.93       11.19     25.79 o 
   1 -13   7      128.40       78.73     38.78 o 
   2 -13   7      307.09      348.64     60.86 o 
   3 -13   7        0.38        8.23     30.55 o 
   4 -13   7       34.97       44.74     29.44 o 
   5 -13   7       10.97        7.58     22.71 o 
  -8 -12   7        8.96      -33.03     40.63 o 
  -7 -12   7        0.13      -12.23     22.85 o 
  -6 -12   7       25.50       18.11     24.19 o 
  -5 -12   7        2.88        9.82     16.42 o 
  -4 -12   7       68.68       80.06     27.01 o 
  -3 -12   7      216.30      256.88     39.42 o 
  -2 -12   7       23.64       36.75     29.41 o 
  -1 -12   7      244.47      184.58     31.31 o 
   0 -12   7        7.96       -3.87     15.84 o 
   1 -12   7       33.76       23.50     21.10 o 
   2 -12   7      169.51      159.71     37.88 o 
   3 -12   7        9.20       16.02     26.22 o 
   4 -12   7        1.83      -14.32     16.31 o 
   5 -12   7       45.53       22.75     22.45 o 
   6 -12   7       62.14       34.27     26.07 o 
  -8 -11   7       71.22       45.66     27.30 o 
  -7 -11   7        0.37        7.59     24.16 o 
  -6 -11   7        1.55       34.62     18.32 o 
  -5 -11   7        2.86      -11.12     13.77 o 
  -4 -11   7        3.94        5.14     15.58 o 
  -3 -11   7      520.60      564.13     51.48 o 
  -2 -11   7      777.66      682.25     83.43 o 
  -1 -11   7      209.85      150.86     29.71 o 
   0 -11   7      575.56      566.94     46.11 o 
   1 -11   7        7.68        1.84     15.41 o 
   2 -11   7       20.27       69.94     22.44 o 
   3 -11   7       90.83       69.84     24.85 o 
   4 -11   7        1.90        6.21     16.51 o 
   5 -11   7        3.84        1.48     18.00 o 
   6 -11   7      107.90       94.30     26.93 o 
   7 -11   7       74.07       76.63     43.70 o 
  -9 -10   7        0.02      -15.47     22.15 o 
  -8 -10   7       81.91       66.92     26.48 o 
  -7 -10   7       42.22       49.22     19.66 o 
  -6 -10   7        2.88       -8.67     14.28 o 
  -5 -10   7      162.90      198.50     26.10 o 
  -4 -10   7       42.32       33.05     15.52 o 
  -3 -10   7       91.07      115.95     27.49 o 
  -2 -10   7      396.72      377.46     30.96 o 
  -1 -10   7      347.68      387.27     55.85 o 
   0 -10   7       46.92       30.22     13.28 o 
   1 -10   7      471.00      465.28     33.57 o 
   2 -10   7        6.98       -5.46     14.63 o 
   3 -10   7      157.57      159.77     49.29 o 
   4 -10   7       76.55       48.70     18.10 o 
   5 -10   7       33.93       40.76     18.54 o 
   6 -10   7      639.06      599.50     61.76 o 
   7 -10   7      169.45      109.03     27.03 o 
   8 -10   7        7.16       46.26     34.08 o 
  -9  -9   7        4.98       -3.23     19.98 o 
  -8  -9   7       11.87       16.02     14.93 o 
  -7  -9   7       64.42       61.32     20.03 o 
  -6  -9   7      165.07      132.92     21.94 o 
  -5  -9   7      211.26      140.04     22.62 o 
  -4  -9   7      453.61      472.95     36.00 o 
  -3  -9   7      148.32      138.16     15.83 o 
  -2  -9   7      757.84      813.34     41.05 o 
  -1  -9   7      148.56      105.82     34.70 o 
   0  -9   7      168.90      212.70     24.28 o 
   1  -9   7       54.92       42.58     12.65 o 
   2  -9   7      365.73      414.16     39.84 o 
   3  -9   7       10.71       -2.10     13.66 o 
   4  -9   7      738.89      756.30     53.50 o 
   5  -9   7      500.97      431.11     34.29 o 
   6  -9   7        7.02       42.75     19.92 o 
   7  -9   7      582.93      512.18    101.55 o 
   8  -9   7       37.62       34.14     33.15 o 
   9  -9   7      122.79       75.02     41.99 o 
 -10  -8   7       73.31       52.32     39.71 o 
  -9  -8   7       21.99       26.65     19.89 o 
  -8  -8   7       47.63       61.52     17.99 o 
  -7  -8   7        6.46        8.13     13.34 o 
  -6  -8   7       12.33       18.06     13.39 o 
  -5  -8   7        5.79       12.42     11.46 o 
  -4  -8   7      450.34      452.20     25.05 o 
  -3  -8   7      349.24      373.81     21.51 o 
  -2  -8   7       53.06       49.82     11.99 o 
  -1  -8   7      390.14      448.75     23.17 o 
   0  -8   7       41.33       23.90     16.65 o 
   1  -8   7       14.86       15.23      9.99 o 
   2  -8   7      114.85      120.52     21.21 o 
   3  -8   7      287.88      310.36     49.66 o 
   4  -8   7      297.58      310.86     34.21 o 
   5  -8   7     1125.90     1126.94     47.15 o 
   6  -8   7       32.69       30.79     15.48 o 
   7  -8   7      116.40      104.09     23.61 o 
   8  -8   7       51.29       27.89     27.96 o 
   9  -8   7       11.51       46.63     32.04 o 
 -10  -7   7        3.37       -4.94     23.46 o 
  -9  -7   7      206.39      181.55     25.08 o 
  -8  -7   7      287.34      250.82     26.75 o 
  -7  -7   7       88.88       72.72     17.14 o 
  -6  -7   7       13.41        5.23     11.89 o 
  -5  -7   7       11.68       -9.42      9.75 o 
  -4  -7   7       45.99       55.54      9.32 o 
  -3  -7   7     1798.59     1823.12     36.35 o 
  -2  -7   7       92.27       81.72     12.95 o 
  -1  -7   7     1839.55     1826.16     57.03 o 
   0  -7   7      307.86      355.09     23.15 o 
   1  -7   7        0.59        3.69      8.38 o 
   2  -7   7      206.26      207.37     17.88 o 
   3  -7   7       25.01       27.14     15.19 o 
   4  -7   7        3.74      -10.79     10.79 o 
   5  -7   7      244.94      266.64     25.43 o 
   6  -7   7     1039.68     1052.85     46.23 o 
   7  -7   7      310.77      291.14     48.18 o 
   8  -7   7      295.94      287.84     50.96 o 
   9  -7   7        3.27       46.20     30.49 o 
  10  -7   7        8.19       11.26     29.93 o 
 -10  -6   7        4.32      -10.92     19.76 o 
  -9  -6   7       64.73       66.16     18.24 o 
  -8  -6   7      240.72      279.63     27.18 o 
  -7  -6   7       30.20       37.64     13.33 o 
  -6  -6   7      125.72       67.02     14.75 o 
  -5  -6   7      413.93      446.75     22.53 o 
  -4  -6   7      121.62      139.50     12.42 o 
  -3  -6   7        3.27        5.67      5.55 o 
  -2  -6   7      311.45      342.88     19.36 o 
  -1  -6   7      181.69      183.57     14.95 o 
   0  -6   7     2417.02     2355.18     44.48 o 
   1  -6   7     2402.46     2328.57     52.36 o 
   2  -6   7       67.04       58.45      9.85 o 
   3  -6   7       71.84       82.12     15.10 o 
   4  -6   7       98.88       98.92     12.02 o 
   5  -6   7      615.94      651.16     37.31 o 
   6  -6   7        5.17       23.56     12.62 o 
   7  -6   7      840.79      759.59     41.08 o 
   8  -6   7      210.84      232.43     44.53 o 
   9  -6   7      284.99      306.46     51.58 o 
  10  -6   7       93.16      110.21     41.01 o 
  11  -6   7       53.79       90.42     42.49 o 
 -10  -5   7       38.89       24.51     16.44 o 
  -9  -5   7       82.09       96.87     20.05 o 
  -8  -5   7        6.50       25.30     13.44 o 
  -7  -5   7        0.31       -5.18     10.85 o 
  -6  -5   7       80.58       80.25     14.76 o 
  -5  -5   7      122.50      138.05     16.29 o 
  -4  -5   7     1055.42     1055.15     28.70 o 
  -3  -5   7       16.69        4.69      5.86 o 
  -2  -5   7      751.95      722.27     29.43 o 
  -1  -5   7     1192.08     1223.62     30.04 o 
   0  -5   7     2049.86     2178.73     41.34 o 
   1  -5   7      662.75      577.71     24.37 o 
   2  -5   7      415.98      398.06     17.12 o 
   3  -5   7       12.59       -3.11      6.50 o 
   4  -5   7      166.29      160.65     13.13 o 
   5  -5   7       10.98        8.67      7.69 o 
   6  -5   7        7.37        8.49      8.82 o 
   7  -5   7      131.90       91.86     24.12 o 
   8  -5   7        3.19        2.28     17.51 o 
   9  -5   7      162.68      148.31     41.07 o 
  10  -5   7      411.13      362.49     58.14 o 
  11  -5   7      116.68      104.15     42.43 o 
 -10  -4   7       39.62       52.00     19.82 o 
  -9  -4   7      194.56      201.98     23.29 o 
  -8  -4   7       34.57       34.02     12.51 o 
  -7  -4   7      150.26      151.38     19.24 o 
  -6  -4   7       12.15       -3.42      8.30 o 
  -5  -4   7       95.25      106.21     14.10 o 
  -4  -4   7      243.89      240.97     15.11 o 
  -3  -4   7      523.87      532.33     18.70 o 
  -2  -4   7     1333.02     1405.34     33.56 o 
  -1  -4   7      440.59      404.96     17.71 o 
   0  -4   7     3052.12     3126.37     79.83 o 
   1  -4   7      207.09      180.47     12.22 o 
   2  -4   7      297.45      288.05     14.46 o 
   3  -4   7      138.08      166.34     11.80 o 
   4  -4   7       90.74       74.08     12.23 o 
   5  -4   7     1154.51     1101.94     46.63 o 
   6  -4   7      281.45      260.99     18.41 o 
   7  -4   7        3.82        7.97     11.31 o 
   8  -4   7      226.51      200.74     30.91 o 
   9  -4   7       53.17       78.24     30.31 o 
  10  -4   7      242.90      307.08     53.25 o 
  11  -4   7      207.45      219.81     49.85 o 
 -10  -3   7        2.48        7.30     30.49 o 
  -9  -3   7        6.90       18.54     14.05 o 
  -8  -3   7      686.13      721.32     36.94 o 
  -7  -3   7      258.68      217.27     20.64 o 
  -6  -3   7      555.39      556.85     22.70 o 
  -5  -3   7      380.08      372.88     21.33 o 
  -4  -3   7       17.79       11.54      7.19 o 
  -3  -3   7      283.65      270.52     14.38 o 
  -2  -3   7      152.17      147.89     13.82 o 
  -1  -3   7      199.48      183.34     12.41 o 
   0  -3   7     2731.66     2533.35     43.30 o 
   1  -3   7     1119.84     1051.61     24.98 o 
   2  -3   7     2192.42     2133.36     30.27 o 
   3  -3   7      148.04      150.47     14.00 o 
   4  -3   7      308.54      331.09     15.95 o 
   5  -3   7       34.50       35.53     11.30 o 
   6  -3   7     1923.92     1904.01     43.56 o 
   7  -3   7      868.11      820.34     37.11 o 
   8  -3   7     1343.85     1324.67     62.79 o 
   9  -3   7      547.32      610.36     51.08 o 
  10  -3   7      138.38      183.44     41.31 o 
  11  -3   7       17.08       11.38     28.20 o 
  12  -3   7       32.97        6.62     34.82 o 
 -10  -2   7        8.63        9.46     27.15 o 
  -9  -2   7       11.09        0.85     13.24 o 
  -8  -2   7      173.87      195.60     23.27 o 
  -7  -2   7       42.18       42.62     12.95 o 
  -6  -2   7      386.78      365.03     22.17 o 
  -5  -2   7     2283.45     2287.25     45.03 o 
  -4  -2   7      245.88      272.20     15.17 o 
  -3  -2   7      145.42      135.94     10.79 o 
  -2  -2   7        0.03        3.15      4.79 o 
  -1  -2   7      309.34      321.88     14.59 o 
   0  -2   7      423.87      371.12     21.10 o 
   1  -2   7     9326.11     9328.15    101.80 o 
   2  -2   7       92.47       98.73      8.12 o 
   3  -2   7     4402.55     4298.11     48.83 o 
   4  -2   7      206.93      203.61      8.89 o 
   5  -2   7     1107.55     1085.41     27.68 o 
   6  -2   7      928.64      917.32     27.56 o 
   7  -2   7      486.21      481.09     29.13 o 
   8  -2   7      594.39      511.24     36.43 o 
   9  -2   7     1163.71      906.93     57.31 o 
  10  -2   7      195.62      184.22     33.18 o 
  11  -2   7       23.65       44.59     31.98 o 
  12  -2   7        3.90       17.26     30.55 o 
 -10  -1   7      367.65      433.37     66.49 o 
  -9  -1   7       77.79       47.57     18.73 o 
  -8  -1   7      111.60      122.31     17.98 o 
  -7  -1   7       18.88       13.22     12.91 o 
  -6  -1   7      163.59      144.22     13.96 o 
  -5  -1   7      297.24      311.59     17.63 o 
  -4  -1   7     2933.46     2955.79     58.79 o 
  -3  -1   7       74.74       78.80     10.76 o 
  -2  -1   7      787.17      772.27     16.14 o 
  -1  -1   7      258.05      226.00     12.24 o 
   0  -1   7      217.82      210.05     11.69 o 
   1  -1   7      999.75     1029.16     20.94 o 
   2  -1   7     1590.35     1666.48     24.86 o 
   3  -1   7      470.07      497.40     12.27 o 
   4  -1   7     5971.45     5987.95     62.05 o 
   5  -1   7       14.66       18.54      7.65 o 
   6  -1   7      119.62      116.19     11.44 o 
   7  -1   7       22.75       30.55     10.65 o 
   8  -1   7      426.43      410.56     29.24 o 
   9  -1   7       26.15       12.61     15.93 o 
  10  -1   7      524.63      496.66     47.03 o 
  11  -1   7       45.47       45.21     30.43 o 
  12  -1   7       77.34       65.37     34.14 o 
 -10   0   7      101.69      102.92     39.21 o 
  -9   0   7      743.90      688.67     81.64 o 
  -8   0   7      217.97      256.03     23.23 o 
  -7   0   7       30.53       11.87      9.96 o 
  -6   0   7       15.42       -0.25      7.20 o 
  -5   0   7      853.78      886.78     26.57 o 
  -4   0   7        9.19        8.57      5.60 o 
  -3   0   7     1534.28     1569.76     28.02 o 
  -2   0   7       37.28       50.62      6.76 o 
  -1   0   7     4856.53     4775.28     65.28 o 
   0   0   7     5774.86     5913.57     75.75 o 
   1   0   7        2.08       -3.23      3.23 o 
   2   0   7      378.63      347.61     10.13 o 
   3   0   7      105.98      110.41      8.03 o 
   4   0   7      717.31      740.97     15.73 o 
   5   0   7     2812.28     2860.77     32.18 o 
   6   0   7     1485.77     1509.68     35.61 o 
   7   0   7      403.57      401.07     28.40 o 
   8   0   7      422.60      402.26     34.33 o 
   9   0   7       27.18       11.12     15.18 o 
  10   0   7      104.94       88.43     24.70 o 
  11   0   7      112.96       99.39     34.08 o 
  12   0   7      106.75      104.34     40.14 o 
 -10   1   7        0.63       -7.11     29.50 o 
  -9   1   7      133.99      132.51     29.34 o 
  -8   1   7      547.09      643.17     33.99 o 
  -7   1   7      206.43      231.01     39.08 o 
  -6   1   7       73.20       86.63     11.39 o 
  -5   1   7      112.47      104.91     14.18 o 
  -4   1   7     1728.81     1694.64     35.50 o 
  -3   1   7      183.17      170.41     14.44 o 
  -2   1   7      935.83      916.89     19.47 o 
  -1   1   7     3248.72     3149.54     36.28 o 
   0   1   7    15807.17    16323.79    179.89 o 
   1   1   7     3145.77     3266.79     42.72 o 
   2   1   7      323.98      287.99     15.33 o 
   3   1   7      422.30      443.80     11.91 o 
   4   1   7        1.87        2.38      2.04 o 
   5   1   7     1236.46     1307.76     25.69 o 
   6   1   7      327.73      327.11     17.77 o 
   7   1   7      304.92      294.44     48.57 o 
   8   1   7      669.00      649.88     43.89 o 
   9   1   7      631.15      481.55     47.57 o 
  10   1   7       12.61       -1.91     16.11 o 
  11   1   7        2.07       14.13     19.76 o 
  12   1   7       39.28       74.53     36.55 o 
  13   1   7      233.30      198.59     51.21 o 
 -10   2   7       47.83        5.88     27.77 o 
  -9   2   7       25.11       28.39     22.23 o 
  -8   2   7       21.61       10.82     17.95 o 
  -7   2   7       16.39        6.54      9.11 o 
  -6   2   7       16.63       -1.63      7.17 o 
  -5   2   7      815.60      816.41     25.73 o 
  -4   2   7      262.66      275.95     20.35 o 
  -3   2   7      272.79      280.38     13.34 o 
  -2   2   7      221.72      240.09     16.84 o 
  -1   2   7      179.48      183.06     10.14 o 
   0   2   7     3530.34     3611.36     50.43 o 
   1   2   7     8010.46     8259.46     90.98 o 
   2   2   7     4782.83     5031.44     71.35 o 
   3   2   7       39.36       38.59      4.78 o 
   4   2   7     1320.10     1333.27     21.41 o 
   5   2   7      653.83      709.18     16.36 o 
   6   2   7        1.43       -0.18      8.16 o 
   7   2   7      124.24      149.12     14.76 o 
   8   2   7      245.06      232.61     27.53 o 
   9   2   7      267.79      285.81     26.86 o 
  10   2   7      575.36      644.21     50.58 o 
  11   2   7       31.48       35.38     27.28 o 
  12   2   7      282.05      219.44     50.72 o 
  13   2   7       75.83      120.60     43.91 o 
 -10   3   7       51.46       23.32     32.35 o 
  -9   3   7      109.89      163.32     32.25 o 
  -8   3   7       11.03        1.08     16.38 o 
  -7   3   7      469.63      468.73     24.45 o 
  -6   3   7        2.34       -0.16      7.20 o 
  -5   3   7      753.57      732.47     25.06 o 
  -4   3   7     1901.93     1936.50     54.02 o 
  -3   3   7      662.75      595.82     26.47 o 
  -2   3   7     3062.21     2936.80     42.56 o 
  -1   3   7      431.68      392.63     12.17 o 
   0   3   7      350.62      353.12      9.53 o 
   1   3   7     4481.86     4816.00     50.55 o 
   2   3   7       83.77       90.43      5.53 o 
   3   3   7     1816.26     1862.00     22.99 o 
   4   3   7     1937.35     1891.88     28.24 o 
   5   3   7     2561.65     2456.17     54.44 o 
   6   3   7      952.94     1048.73     23.90 o 
   7   3   7     1667.12     1701.40     42.06 o 
   8   3   7       18.60       25.25     10.49 o 
   9   3   7       83.64       63.20     14.17 o 
  10   3   7      248.06      208.15     40.23 o 
  11   3   7      370.11      280.91     50.78 o 
  12   3   7       51.41       38.59     30.00 o 
  13   3   7       97.07       58.26     37.23 o 
 -10   4   7       57.79       37.48     34.20 o 
  -9   4   7      321.83      425.54     48.57 o 
  -8   4   7      100.77      101.79     25.87 o 
  -7   4   7      368.64      361.83     22.55 o 
  -6   4   7      572.02      591.24     25.43 o 
  -5   4   7        3.53        8.15      7.03 o 
  -4   4   7       85.39       76.91      8.94 o 
  -3   4   7     2209.86     2069.96     36.14 o 
  -2   4   7       67.08       66.70      6.35 o 
  -1   4   7     1937.28     1735.49     32.02 o 
   0   4   7     8356.17     8334.60     83.60 o 
   1   4   7      142.92      134.78     10.35 o 
   2   4   7     8608.74     9132.59     88.80 o 
   3   4   7       98.47      102.50      5.32 o 
   4   4   7      230.92      205.26     11.01 o 
   5   4   7     3671.14     3645.34     48.74 o 
   6   4   7     2183.10     2076.80     39.11 o 
   7   4   7     1284.43     1263.30     30.91 o 
   8   4   7      396.15      420.47     26.46 o 
   9   4   7      261.36      205.34     20.19 o 
  10   4   7       94.44      117.59     27.53 o 
  11   4   7      264.68      290.01     51.89 o 
  12   4   7       71.40       33.40     28.45 o 
  13   4   7       44.14       31.23     34.94 o 
  -9   5   7       88.29       55.94     26.72 o 
  -8   5   7      231.71      292.90     40.31 o 
  -7   5   7       54.92       21.37     19.58 o 
  -6   5   7      532.25      573.27     27.91 o 
  -5   5   7       63.87       54.90     13.71 o 
  -4   5   7       27.73       18.60      6.93 o 
  -3   5   7       29.30       15.94      5.83 o 
  -2   5   7       61.33       63.47      7.36 o 
  -1   5   7      159.98      126.90      9.26 o 
   0   5   7      158.26      206.90      7.88 o 
   1   5   7     2967.48     2999.00     35.28 o 
   2   5   7       41.71       45.59      5.49 o 
   3   5   7     2556.36     2861.86     35.09 o 
   4   5   7       70.08       61.75      4.22 o 
   5   5   7     1950.63     2226.84     35.78 o 
   6   5   7      739.02      685.01     19.47 o 
   7   5   7      112.93      106.96      9.14 o 
   8   5   7      321.92      304.74     21.84 o 
   9   5   7      852.74      823.35     35.21 o 
  10   5   7      101.75       87.21     16.60 o 
  11   5   7      186.03      197.16     31.94 o 
  12   5   7        0.55        6.74     22.88 o 
  13   5   7        0.44       22.02     28.82 o 
  -9   6   7       10.11       13.71     22.13 o 
  -8   6   7        8.89        2.98     21.37 o 
  -7   6   7       52.02       42.97     21.97 o 
  -6   6   7      328.60      289.06     22.63 o 
  -5   6   7      611.09      645.03     28.75 o 
  -4   6   7        1.40        3.97      6.19 o 
  -3   6   7      132.93      130.56     10.61 o 
  -2   6   7      560.13      555.42     18.26 o 
  -1   6   7        5.02       13.89      5.09 o 
   0   6   7      562.17      542.79     14.95 o 
   1   6   7      919.45      786.82     15.07 o 
   2   6   7      273.71      265.43      9.24 o 
   3   6   7     2767.04     2905.58     35.89 o 
   4   6   7     1829.38     1835.04     25.11 o 
   5   6   7     1770.48     1926.64     32.86 o 
   6   6   7     1809.21     1807.57     33.04 o 
   7   6   7      102.11      116.47     12.50 o 
   8   6   7       54.77       44.41     11.46 o 
   9   6   7     1180.96     1230.71     46.09 o 
  10   6   7      568.07      623.01     39.20 o 
  11   6   7       72.40       38.47     22.95 o 
  12   6   7      306.49      316.33     42.62 o 
  13   6   7        1.98      -12.93     25.73 o 
  -9   7   7      159.10      175.34     47.69 o 
  -8   7   7        5.97       18.93     30.99 o 
  -7   7   7      113.20       75.95     24.49 o 
  -6   7   7        0.86       -3.18     15.15 o 
  -5   7   7      527.83      576.31     25.93 o 
  -4   7   7     1351.43     1410.51     31.99 o 
  -3   7   7      234.34      238.04     14.51 o 
  -2   7   7      605.32      642.31     20.08 o 
  -1   7   7      655.16      650.93     18.97 o 
   0   7   7      344.94      348.24     14.40 o 
   1   7   7       22.71       11.58      5.95 o 
   2   7   7      504.53      494.01     23.58 o 
   3   7   7      119.61      125.08      7.90 o 
   4   7   7     1781.79     1698.03     30.52 o 
   5   7   7     1043.97     1027.96     23.92 o 
   6   7   7      399.58      443.67     24.70 o 
   7   7   7      534.72      569.79     23.99 o 
   8   7   7       23.66       34.64      9.81 o 
   9   7   7      935.02      897.81     42.97 o 
  10   7   7      545.13      585.72     43.96 o 
  11   7   7      286.20      322.29     38.96 o 
  12   7   7       82.35       68.40     32.41 o 
  13   7   7      193.87      217.18     38.23 o 
  -8   8   7      180.10      217.21     52.76 o 
  -7   8   7       16.46        7.24     26.22 o 
  -6   8   7       35.10        5.15     49.11 o 
  -5   8   7      183.67      212.72     21.59 o 
  -4   8   7       36.54       41.60     10.61 o 
  -3   8   7        0.88        1.09      6.41 o 
  -2   8   7      365.86      337.16     16.29 o 
  -1   8   7      271.98      291.92     14.95 o 
   0   8   7     1429.60     1399.78     28.58 o 
   1   8   7       41.79       40.54      7.93 o 
   2   8   7      329.65      300.50     13.23 o 
   3   8   7      502.31      485.41     15.70 o 
   4   8   7     1497.84     1498.79     33.14 o 
   5   8   7       77.17       69.79      9.97 o 
   6   8   7      708.77      666.27     25.07 o 
   7   8   7      262.90      296.06     19.35 o 
   8   8   7       91.07       77.05     12.87 o 
   9   8   7      315.95      356.31     40.91 o 
  10   8   7      489.08      480.36     46.24 o 
  11   8   7        6.62       27.05     32.28 o 
  12   8   7        3.96       -6.21     19.81 o 
  13   8   7        3.84       33.35     25.00 o 
  -8   9   7      102.55      105.95     42.18 o 
  -7   9   7      238.47      252.34     52.51 o 
  -6   9   7      679.29      653.67     71.87 o 
  -5   9   7       14.22       -5.78     19.76 o 
  -4   9   7      299.65      314.85     24.06 o 
  -3   9   7      643.64      664.29     34.03 o 
  -2   9   7     1241.76     1234.36     34.30 o 
  -1   9   7      217.47      199.72     13.33 o 
   0   9   7     1312.88     1351.40     29.14 o 
   1   9   7     1007.00      952.63     26.47 o 
   2   9   7       39.93       35.98      8.05 o 
   3   9   7      369.30      351.15     17.11 o 
   4   9   7      138.69      122.55     13.95 o 
   5   9   7       22.46       15.27      9.02 o 
   6   9   7       13.47       11.21      8.31 o 
   7   9   7        1.47        3.74      8.40 o 
   8   9   7      657.34      643.78     28.41 o 
   9   9   7      544.76      614.38     33.46 o 
  10   9   7        1.94       12.88     17.98 o 
  11   9   7        3.22       -6.63     19.22 o 
  12   9   7       24.98       22.90     24.12 o 
  13   9   7        9.02       -2.10     34.39 o 
  -7  10   7       73.15       77.68     34.26 o 
  -6  10   7       50.60       59.13     30.74 o 
  -5  10   7      601.48      656.92     54.29 o 
  -4  10   7      661.41      697.18     64.53 o 
  -3  10   7        9.90       11.63     11.78 o 
  -2  10   7      913.46      935.72     29.27 o 
  -1  10   7      268.30      282.22     16.37 o 
   0  10   7        2.40        9.49      6.64 o 
   1  10   7      330.97      297.69     22.75 o 
   2  10   7     1002.52      971.18     27.48 o 
   3  10   7      397.14      411.54     19.44 o 
   4  10   7       37.45       35.16     15.15 o 
   5  10   7      122.57       83.90     13.16 o 
   6  10   7      357.91      381.57     28.54 o 
   7  10   7      506.31      521.81     30.55 o 
   8  10   7      534.38      529.13     36.40 o 
   9  10   7      158.31      166.69     23.98 o 
  10  10   7      134.94      152.45     30.57 o 
  11  10   7       27.11        5.23     20.33 o 
  12  10   7      112.61      127.36     51.12 o 
  -7  11   7      480.05      429.47     66.86 o 
  -6  11   7       84.35       99.33     35.32 o 
  -5  11   7       89.41      112.25     36.18 o 
  -4  11   7       30.35       51.13     17.47 o 
  -3  11   7      715.29      706.89     40.89 o 
  -2  11   7      149.72      170.17     22.44 o 
  -1  11   7      302.45      315.61     22.82 o 
   0  11   7      564.35      622.19     30.36 o 
   1  11   7       47.92       42.93      8.75 o 
   2  11   7        7.82        8.85      7.10 o 
   3  11   7        4.25        2.71      7.40 o 
   4  11   7     1596.36     1723.18     53.79 o 
   5  11   7       55.80       73.52     17.88 o 
   6  11   7       66.46       27.24     11.86 o 
   7  11   7     1159.78     1192.77     48.58 o 
   8  11   7       33.09       23.39     14.15 o 
   9  11   7       87.95       84.74     36.77 o 
  10  11   7        1.96       -5.44     30.31 o 
  11  11   7       35.11       27.15     34.88 o 
  12  11   7       40.61       66.92     45.46 o 
  -6  12   7      484.48      653.49     79.97 o 
  -5  12   7       87.33      130.25     38.10 o 
  -4  12   7        1.77        6.93     20.16 o 
  -3  12   7        0.12       26.78     18.06 o 
  -2  12   7      235.07      160.15     32.14 o 
  -1  12   7      678.70      780.42     43.39 o 
   0  12   7      925.07      958.45     63.17 o 
   1  12   7        7.33       26.07     11.01 o 
   2  12   7      450.50      494.95     27.41 o 
   3  12   7        2.84       -3.21      9.29 o 
   4  12   7      455.80      447.79     42.39 o 
   5  12   7      328.07      415.22     39.34 o 
   6  12   7      464.96      482.35     36.07 o 
   7  12   7      141.06      138.03     21.93 o 
   8  12   7      168.96      152.12     23.81 o 
   9  12   7        3.39       -6.76     19.17 o 
  10  12   7      107.53      130.93     42.37 o 
  11  12   7       14.68       37.91     39.58 o 
  12  12   7       18.57       42.68     43.23 o 
  -5  13   7       81.11       72.67     32.28 o 
  -4  13   7      163.80      213.38     46.26 o 
  -3  13   7      426.05      435.65     43.03 o 
  -2  13   7        0.11      -12.09     15.15 o 
  -1  13   7       17.65       22.77     14.27 o 
   0  13   7      482.55      529.69     36.40 o 
   1  13   7       13.73       10.22     11.10 o 
   2  13   7      569.17      571.64     30.59 o 
   3  13   7      540.48      569.55     52.88 o 
   4  13   7       73.32       76.11     18.18 o 
   5  13   7        9.77        8.81     13.78 o 
   6  13   7       42.44       57.62     17.75 o 
   7  13   7       20.74       21.88     15.38 o 
   8  13   7       16.12       12.39     32.90 o 
   9  13   7      120.29      102.36     29.06 o 
  10  13   7        0.03      -14.63     20.66 o 
  11  13   7      113.22      153.82     52.26 o 
  -5  14   7      140.21      127.65     38.96 o 
  -4  14   7      110.24       90.67     35.87 o 
  -3  14   7       91.24       43.85     30.80 o 
  -2  14   7      344.59      414.84     48.18 o 
  -1  14   7       11.07        7.76     17.27 o 
   0  14   7       40.81       21.11     17.95 o 
   1  14   7       12.04       10.45     14.69 o 
   2  14   7       56.86       49.19     14.36 o 
   3  14   7      490.12      524.36     38.13 o 
   4  14   7      179.33      214.05     27.44 o 
   5  14   7      185.04      158.10     24.62 o 
   6  14   7      453.02      469.51     38.29 o 
   7  14   7       34.09       29.42     19.28 o 
   8  14   7       25.93       52.83     25.43 o 
   9  14   7        4.01        6.60     22.14 o 
  10  14   7       57.91       25.12     34.48 o 
  11  14   7       21.57       27.71     39.83 o 
  -4  15   7       10.40      -13.24     24.92 o 
  -3  15   7       35.55       34.02     28.64 o 
  -2  15   7       33.78       62.01     41.56 o 
  -1  15   7        9.09        2.04     17.99 o 
   0  15   7        0.10       -3.39     16.01 o 
   1  15   7      193.07      280.92     45.52 o 
   2  15   7        5.49       -6.54     17.62 o 
   3  15   7       35.91       46.07     21.55 o 
   4  15   7       77.65       75.34     24.98 o 
   5  15   7      104.61       73.08     26.50 o 
   6  15   7        1.31        7.86     20.46 o 
   7  15   7      253.00      199.88     35.86 o 
   8  15   7        1.32       -1.70     26.13 o 
   9  15   7        6.43       -2.97     37.48 o 
  10  15   7        3.99       -9.59     32.66 o 
  -2  16   7        0.28       11.38     28.14 o 
  -1  16   7       12.96       -8.36     44.65 o 
   0  16   7       38.15       36.88     22.12 o 
   1  16   7       30.89       45.82     21.06 o 
   2  16   7      620.23      630.98     79.23 o 
   3  16   7        0.89       -2.04     27.89 o 
   4  16   7       25.55       37.89     28.14 o 
   5  16   7      114.04       65.64     24.86 o 
   6  16   7       43.36       40.89     40.73 o 
   7  16   7      117.36      117.90     31.34 o 
   8  16   7       29.62      -29.69     29.69 o 
   9  16   7       48.63       65.93     47.25 o 
  -1  17   7       63.74       67.48     35.38 o 
   0  17   7        4.20       26.22     29.56 o 
   1  17   7      100.43      133.19     31.51 o 
   2  17   7       43.74      -14.78     34.57 o 
   5  17   7       84.70      116.52     47.93 o 
   6  17   7        0.60        7.67     32.22 o 
   7  17   7       14.96       50.90     38.72 o 
   8  17   7        0.86       47.13     38.90 o 
   1  18   7        2.70       16.20     31.73 o 
   6  18   7      197.03      179.98     55.73 o 
  -2 -15   8      146.40      228.47     55.79 o 
  -1 -15   8        0.09       14.60     32.66 o 
   0 -15   8       16.05       46.26     37.79 o 
   1 -15   8       34.06       49.85     39.40 o 
  -5 -14   8       13.24       11.26     43.29 o 
  -4 -14   8       17.63       24.24     45.03 o 
  -3 -14   8        0.84       37.11     42.55 o 
  -2 -14   8      168.58      121.74     30.13 o 
  -1 -14   8      633.40      722.08     87.02 o 
   0 -14   8       25.88       23.25     33.71 o 
   1 -14   8       16.80        6.80     34.57 o 
   2 -14   8       37.75       31.73     37.48 o 
   3 -14   8       79.96      178.74     53.68 o 
  -6 -13   8      114.79      158.03     43.45 o 
  -5 -13   8       14.61       35.90     27.10 o 
  -4 -13   8        6.04      -12.70     23.23 o 
  -3 -13   8       38.53       57.70     26.84 o 
  -2 -13   8        6.28      -10.33     22.25 o 
  -1 -13   8      187.93      233.52     36.60 o 
   0 -13   8      379.00      469.55     71.06 o 
   1 -13   8       22.84        9.15     29.13 o 
   2 -13   8      127.70      119.12     41.75 o 
   3 -13   8       21.36       12.86     33.46 o 
   4 -13   8        1.98        8.47     22.82 o 
   5 -13   8       46.32       39.81     26.16 o 
  -7 -12   8        0.21       16.76     27.52 o 
  -6 -12   8      199.54      250.95     41.80 o 
  -5 -12   8      147.79      114.01     30.35 o 
  -4 -12   8       11.34       32.18     19.01 o 
  -3 -12   8        5.56       14.85     22.04 o 
  -2 -12   8        9.53        9.39     20.68 o 
  -1 -12   8        0.04       -2.77     15.83 o 
   0 -12   8      123.29      156.85     41.38 o 
   1 -12   8       27.60       18.43     28.82 o 
   2 -12   8        0.59       15.96     26.10 o 
   3 -12   8      106.25      134.40     42.18 o 
   4 -12   8        4.95       12.74     19.24 o 
   5 -12   8        1.75        0.40     37.88 o 
   6 -12   8        9.03        0.73     23.22 o 
  -8 -11   8        0.20       26.41     39.27 o 
  -7 -11   8        0.08        0.25     22.66 o 
  -6 -11   8       22.74       27.75     19.27 o 
  -5 -11   8      273.65      264.67     31.77 o 
  -4 -11   8       30.27       25.34     24.17 o 
  -3 -11   8       29.27       11.99     21.43 o 
  -2 -11   8      174.75      172.66     77.62 o 
  -1 -11   8       35.85       42.84     48.18 o 
   0 -11   8        0.18       11.81     25.11 o 
   1 -11   8       46.10       19.88     19.03 o 
   2 -11   8       12.05        2.30     17.17 o 
   3 -11   8      141.43       58.45     34.94 o 
   4 -11   8       36.05       11.20     19.36 o 
   5 -11   8        1.73       -3.36     29.50 o 
   6 -11   8       25.81       68.70     25.21 o 
   7 -11   8       41.09       46.09     24.56 o 
  -8 -10   8       18.54      -18.68     23.89 o 
  -7 -10   8       50.91       37.02     26.26 o 
  -6 -10   8        0.04       -1.58     16.25 o 
  -5 -10   8        3.42      -11.99     13.62 o 
  -4 -10   8      164.12       86.59     29.48 o 
  -3 -10   8       63.56       62.34     21.00 o 
  -2 -10   8      551.18      608.51     51.95 o 
  -1 -10   8      833.25      945.26     59.91 o 
   0 -10   8        2.29      -10.64     15.97 o 
   1 -10   8      536.07      600.88     88.47 o 
   2 -10   8        0.08        8.55     18.27 o 
   3 -10   8        0.44       37.47     20.65 o 
   4 -10   8      291.29      325.59     37.31 o 
   5 -10   8       12.05       21.40     24.58 o 
   6 -10   8        1.36       14.94     19.59 o 
   7 -10   8       71.91       74.61     25.05 o 
   8 -10   8       72.13       55.60     38.35 o 
  -9  -9   8       37.37       80.46     30.49 o 
  -8  -9   8       22.32       -0.51     22.82 o 
  -7  -9   8      203.32      257.24     31.63 o 
  -6  -9   8      160.89      130.59     36.89 o 
  -5  -9   8      127.85      139.53     22.88 o 
  -4  -9   8       33.46       17.08     14.01 o 
  -3  -9   8       23.23        5.04     13.03 o 
  -2  -9   8        0.70        8.87     12.58 o 
  -1  -9   8     1059.87     1144.94     60.63 o 
   0  -9   8      454.82      444.51     33.01 o 
   1  -9   8      230.71      232.90     25.27 o 
   2  -9   8      706.41      743.74     82.35 o 
   3  -9   8       48.78       48.61     20.51 o 
   4  -9   8        0.05       -1.39     12.85 o 
   5  -9   8      120.25      144.18     30.18 o 
   6  -9   8      133.19       96.35     23.26 o 
   7  -9   8       23.25        1.88     18.43 o 
   8  -9   8      363.55      373.63     63.46 o 
   9  -9   8       78.48      112.13     44.04 o 
  -9  -8   8        0.27      -18.89     21.71 o 
  -8  -8   8       39.88       44.69     18.38 o 
  -7  -8   8       27.66       17.32     14.81 o 
  -6  -8   8       67.84       53.21     16.24 o 
  -5  -8   8        1.27       -4.22     12.42 o 
  -4  -8   8       10.88        1.05     12.55 o 
  -3  -8   8      228.87      204.61     17.28 o 
  -2  -8   8      781.10      800.16     79.69 o 
  -1  -8   8      423.78      400.80     33.16 o 
   0  -8   8       13.80       15.05     11.13 o 
   1  -8   8       92.77       70.72     15.41 o 
   2  -8   8      132.71      118.31     37.68 o 
   3  -8   8     1024.42     1024.59     55.32 o 
   4  -8   8       13.45       12.98     12.70 o 
   5  -8   8       83.13       38.42     15.56 o 
   6  -8   8        2.80       13.21     16.77 o 
   7  -8   8      311.21      333.60     36.54 o 
   8  -8   8        1.72       31.17     26.41 o 
   9  -8   8      320.88      266.20     55.35 o 
  -9  -7   8        5.99       13.75     19.37 o 
  -8  -7   8        6.18        5.70     15.03 o 
  -7  -7   8        0.48        2.53     12.51 o 
  -6  -7   8       55.57       46.35     14.88 o 
  -5  -7   8      219.33      204.82     44.69 o 
  -4  -7   8        6.24       -2.08      7.34 o 
  -3  -7   8      207.16      199.06     15.98 o 
  -2  -7   8      382.56      351.45     29.67 o 
  -1  -7   8      221.93      232.44     24.54 o 
   0  -7   8       80.67       75.70     15.58 o 
   1  -7   8        4.05        7.14      8.74 o 
   2  -7   8       37.54       27.03     10.48 o 
   3  -7   8      779.43      768.74     29.47 o 
   4  -7   8     1151.68     1108.31     44.55 o 
   5  -7   8       50.01       35.53     16.07 o 
   6  -7   8      267.64      302.49     29.19 o 
   7  -7   8        4.59       -0.93     16.69 o 
   8  -7   8      109.41      140.58     42.30 o 
   9  -7   8        9.20       -4.21     26.41 o 
  10  -7   8       20.46        2.78     30.06 o 
  -9  -6   8      117.25       89.90     36.62 o 
  -8  -6   8       79.29       94.51     19.35 o 
  -7  -6   8      179.83      164.03     24.54 o 
  -6  -6   8       46.02       10.99     12.24 o 
  -5  -6   8        0.65        0.30     10.03 o 
  -4  -6   8      394.58      372.59     31.63 o 
  -3  -6   8       34.63       22.85      7.81 o 
  -2  -6   8     1799.98     1894.18     48.45 o 
  -1  -6   8     1688.60     1796.51     41.77 o 
   0  -6   8        4.56        4.33      8.35 o 
   1  -6   8      101.84       84.30     17.38 o 
   2  -6   8      314.40      357.31     29.10 o 
   3  -6   8        0.05       -1.45      9.09 o 
   4  -6   8      503.74      546.29     23.31 o 
   5  -6   8      187.36      170.02     16.10 o 
   6  -6   8       97.05      104.62     17.78 o 
   7  -6   8     1343.12     1293.01     68.89 o 
   8  -6   8        3.46        4.08     22.88 o 
   9  -6   8       19.91      -15.90     21.40 o 
  10  -6   8       27.58       42.92     32.53 o 
 -10  -5   8       36.64       34.08     35.69 o 
  -9  -5   8       40.30       42.34     17.68 o 
  -8  -5   8       14.98       36.97     14.63 o 
  -7  -5   8      259.65      276.60     47.83 o 
  -6  -5   8      498.64      484.79     31.38 o 
  -5  -5   8        0.66       -2.93      7.47 o 
  -4  -5   8        9.23       -9.31      9.70 o 
  -3  -5   8       68.78       69.09     12.65 o 
  -2  -5   8        0.75        0.99      7.76 o 
  -1  -5   8     1784.00     1842.74     43.51 o 
   0  -5   8      293.03      337.45     17.84 o 
   1  -5   8      182.83      177.15     13.67 o 
   2  -5   8      271.60      241.82     15.04 o 
   3  -5   8      334.21      323.64     25.03 o 
   4  -5   8        0.43       -0.90      5.99 o 
   5  -5   8       15.38       12.88      9.44 o 
   6  -5   8      139.91      122.60     14.88 o 
   7  -5   8      101.65       71.31     21.44 o 
   9  -5   8        0.11       18.99     25.48 o 
  10  -5   8        4.45       37.36     33.21 o 
  11  -5   8       30.88        8.66     29.44 o 
 -10  -4   8        0.97       44.84     38.04 o 
  -9  -4   8       47.37       49.88     17.78 o 
  -8  -4   8       12.91       16.96     16.14 o 
  -7  -4   8      103.42       75.21     15.85 o 
  -6  -4   8      534.74      464.34     38.48 o 
  -5  -4   8      808.54      832.44     31.36 o 
  -4  -4   8       38.12       32.68      8.91 o 
  -3  -4   8      742.38      710.46     23.92 o 
  -2  -4   8      239.38      254.80     21.70 o 
  -1  -4   8      118.32       95.96     10.71 o 
   0  -4   8      462.98      447.01     19.36 o 
   1  -4   8       82.87       85.70      9.87 o 
   2  -4   8      885.34      860.54     24.14 o 
   3  -4   8     1879.10     1845.65     32.65 o 
   4  -4   8       14.57       43.68     11.27 o 
   5  -4   8      565.02      559.49     45.01 o 
   6  -4   8       35.77       30.09      9.43 o 
   7  -4   8      163.05       90.49     34.48 o 
   8  -4   8      671.67      680.60     52.77 o 
   9  -4   8      311.80      331.01     54.06 o 
  10  -4   8       41.65       73.35     33.71 o 
  11  -4   8       22.34       27.15     29.50 o 
 -10  -3   8      103.60      204.78     52.63 o 
  -9  -3   8       22.16       26.69     15.34 o 
  -8  -3   8      350.74      424.95     38.60 o 
  -7  -3   8       41.71       33.44     12.69 o 
  -6  -3   8       36.95       21.89     11.39 o 
  -5  -3   8      515.32      501.66     30.97 o 
  -4  -3   8     2357.29     2308.72     44.34 o 
  -3  -3   8       11.95       22.39      8.79 o 
  -2  -3   8     2289.01     2369.93     58.56 o 
  -1  -3   8       71.02       75.10     12.90 o 
   0  -3   8      205.72      199.32     13.62 o 
   1  -3   8      282.33      259.30     13.08 o 
   2  -3   8      557.80      605.33     15.69 o 
   3  -3   8     1881.14     1863.32     28.94 o 
   4  -3   8      989.40     1007.66     34.62 o 
   5  -3   8       27.31       14.97      7.19 o 
   6  -3   8      703.69      724.56     35.87 o 
   7  -3   8       23.99       30.56     11.57 o 
   8  -3   8      243.89      223.30     32.34 o 
   9  -3   8       41.23       25.17     17.77 o 
  10  -3   8       16.68        9.71     27.89 o 
  11  -3   8       36.37       37.97     32.72 o 
  12  -3   8      175.32      147.01     45.77 o 
 -10  -2   8       18.31       10.20     30.00 o 
  -9  -2   8       44.97       62.14     29.84 o 
  -8  -2   8      111.34      101.61     17.68 o 
  -7  -2   8      234.27      242.81     23.34 o 
  -6  -2   8       17.91       12.27     10.29 o 
  -5  -2   8       29.28       21.01      7.68 o 
  -4  -2   8      430.65      412.40     18.66 o 
  -3  -2   8       74.38       70.64      8.25 o 
  -2  -2   8      379.52      407.88     17.72 o 
  -1  -2   8     2245.17     2321.71     41.54 o 
   0  -2   8      829.80      799.82     20.30 o 
   1  -2   8     7179.43     7376.17     85.95 o 
   2  -2   8      354.91      387.54     12.20 o 
   3  -2   8      120.06      132.75      8.39 o 
   4  -2   8       90.64      113.03     11.37 o 
   5  -2   8     2294.12     2314.79     43.95 o 
   6  -2   8      338.33      332.83     28.43 o 
   7  -2   8      127.51      131.39     17.82 o 
   8  -2   8      186.20      243.53     32.16 o 
   9  -2   8       21.53       -0.69     14.77 o 
  10  -2   8      172.60      188.64     42.30 o 
  11  -2   8       37.61       20.47     28.39 o 
  12  -2   8       23.37        8.66     30.74 o 
 -10  -1   8       13.90       61.60     37.91 o 
  -9  -1   8        0.08       -1.18     15.85 o 
  -8  -1   8      168.97      190.09     24.05 o 
  -7  -1   8      605.66      541.22     31.79 o 
  -6  -1   8      506.94      540.84     29.88 o 
  -5  -1   8       41.16       19.38      7.93 o 
  -4  -1   8     1126.66     1171.84     43.40 o 
  -3  -1   8        0.43       -4.26      4.26 o 
  -2  -1   8      238.45      240.27      9.35 o 
  -1  -1   8      580.61      628.62     20.23 o 
   0  -1   8     4988.69     5210.00     71.32 o 
   1  -1   8       16.86        6.96      4.60 o 
   2  -1   8    10015.74    10482.11     96.50 o 
   3  -1   8     1596.99     1650.19     25.54 o 
   4  -1   8     1167.87     1133.81     18.65 o 
   5  -1   8      193.52      194.63     10.61 o 
   6  -1   8      443.21      395.96     23.21 o 
   7  -1   8      987.02     1005.84     38.48 o 
   8  -1   8      197.30      192.02     21.62 o 
   9  -1   8       62.53       83.42     22.94 o 
  10  -1   8      211.40      212.16     35.37 o 
  11  -1   8       97.49      115.35     37.79 o 
  12  -1   8       17.45       17.69     30.43 o 
 -10   0   8       26.00       18.86     33.52 o 
  -9   0   8      123.17       83.22     25.91 o 
  -8   0   8       23.62       16.57     12.25 o 
  -7   0   8       11.61       31.71     11.83 o 
  -6   0   8      269.11      236.40     17.72 o 
  -5   0   8      288.46      290.21     17.91 o 
  -4   0   8       45.06       29.85      9.59 o 
  -3   0   8     4062.40     3976.83     60.29 o 
  -2   0   8      749.15      716.73     24.32 o 
  -1   0   8      676.70      624.07     19.30 o 
   0   0   8       15.24        9.40      5.14 o 
   1   0   8     1849.18     1936.74     28.42 o 
   2   0   8      476.39      489.48     12.96 o 
   3   0   8     1951.69     1995.95     28.52 o 
   4   0   8      356.47      374.05     12.17 o 
   5   0   8     2206.33     2163.57     35.35 o 
   6   0   8      610.98      594.33     28.16 o 
   7   0   8       30.55       23.54      9.91 o 
   8   0   8      284.17      234.60     22.99 o 
   9   0   8      395.40      399.69     46.14 o 
  10   0   8        4.18       -2.85     17.65 o 
  11   0   8       95.79       83.56     32.22 o 
  12   0   8      266.72      275.22     56.03 o 
 -10   1   8       88.58       84.05     39.89 o 
  -9   1   8        7.79        5.67     20.42 o 
  -8   1   8     1049.03     1121.98     83.04 o 
  -7   1   8       28.42       27.70     12.25 o 
  -6   1   8      130.90      119.57     13.62 o 
  -5   1   8        0.51        2.07      6.35 o 
  -4   1   8     1541.31     1478.54     34.02 o 
  -3   1   8      315.99      307.72     13.48 o 
  -2   1   8     2715.80     2708.66     40.19 o 
  -1   1   8      240.28      235.93     13.60 o 
   0   1   8     1164.94     1012.73     24.23 o 
   1   1   8       12.94       21.45      6.14 o 
   2   1   8        3.74        7.29      4.25 o 
   3   1   8       34.35       28.78      4.83 o 
   4   1   8       60.82       48.67      6.44 o 
   5   1   8       37.95       40.81      6.26 o 
   6   1   8     1611.93     1514.74     36.05 o 
   7   1   8      574.84      540.86     24.38 o 
   8   1   8      129.87      176.88     24.99 o 
   9   1   8       81.32       33.29     19.61 o 
  10   1   8      561.88      478.08     46.57 o 
  11   1   8       75.57       74.90     34.33 o 
  12   1   8      471.50      408.38     65.06 o 
  13   1   8      221.08      207.93     51.02 o 
 -10   2   8        6.08       -8.60     31.91 o 
  -9   2   8      143.18      137.85     31.90 o 
  -8   2   8      107.87      104.88     21.70 o 
  -7   2   8     1282.60     1360.64     52.66 o 
  -6   2   8        8.59       16.05      8.63 o 
  -5   2   8     1131.96     1121.18     30.95 o 
  -4   2   8       56.54       54.97      8.89 o 
  -3   2   8      662.08      614.17     28.94 o 
  -2   2   8      484.70      469.23     15.78 o 
  -1   2   8      390.41      407.69     13.15 o 
   0   2   8      402.26      433.18     15.10 o 
   1   2   8     1177.73     1116.83     22.52 o 
   2   2   8      228.97      264.85     12.30 o 
   3   2   8     2157.41     2087.28     30.55 o 
   4   2   8        0.04        4.06      2.27 o 
   5   2   8      825.87      782.76     22.75 o 
   6   2   8       21.12       15.00      7.50 o 
   7   2   8      279.70      238.17     17.90 o 
   8   2   8      137.74      143.64     16.40 o 
   9   2   8      268.68      231.32     48.33 o 
  10   2   8      286.54      316.06     53.25 o 
  11   2   8        8.61        6.50     19.21 o 
  12   2   8       95.71       39.71     30.18 o 
  13   2   8      170.90      198.84     48.43 o 
  -9   3   8        2.55      -14.65     21.04 o 
  -8   3   8       29.44       20.06     19.92 o 
  -7   3   8      481.80      455.40     43.05 o 
  -6   3   8      303.90      306.23     20.14 o 
  -5   3   8      457.53      449.01     21.86 o 
  -4   3   8      512.88      506.02     29.32 o 
  -3   3   8       55.57       50.99      7.51 o 
  -2   3   8      179.02      177.18     12.70 o 
  -1   3   8       62.08       63.00      7.01 o 
   0   3   8     3802.42     3805.78     41.66 o 
   1   3   8     1826.70     1788.53     22.85 o 
   2   3   8     1640.13     1585.93     30.44 o 
   3   3   8     4798.97     4726.56     46.11 o 
   4   3   8       20.56       17.76      3.36 o 
   5   3   8       12.73        6.69      6.67 o 
   6   3   8       95.06      112.52     10.04 o 
   7   3   8      251.13      287.17     19.50 o 
   8   3   8      535.44      496.45     26.41 o 
   9   3   8      140.75      153.13     22.46 o 
  10   3   8      364.71      395.86     73.75 o 
  11   3   8      274.31      265.36     37.63 o 
  12   3   8      133.48      105.45     37.29 o 
  13   3   8        5.27       -8.29     29.19 o 
  -9   4   8       58.39       79.72     36.24 o 
  -8   4   8       29.60       20.50     22.18 o 
  -7   4   8      129.87      130.10     18.56 o 
  -6   4   8      365.40      346.26     25.11 o 
  -5   4   8       26.20       20.95      8.47 o 
  -4   4   8      310.26      331.33     18.34 o 
  -3   4   8     2045.41     2129.13     37.94 o 
  -2   4   8      962.16      989.91     21.28 o 
  -1   4   8      340.13      302.82     12.17 o 
   0   4   8     7349.66     7680.81     79.05 o 
   1   4   8     7293.75     7367.59     75.24 o 
   2   4   8     1476.79     1594.57     22.67 o 
   3   4   8     6611.37     6366.28     62.54 o 
   4   4   8     1287.67     1277.28     23.19 o 
   5   4   8     4014.51     4062.31     59.02 o 
   6   4   8     1082.35      965.31     25.43 o 
   7   4   8        8.02        1.24      7.27 o 
   8   4   8        0.08       -2.44      8.26 o 
   9   4   8      178.37      205.04     20.16 o 
  10   4   8      203.03      159.77     24.18 o 
  11   4   8      120.30       69.76     30.68 o 
  12   4   8      431.05      469.80     67.79 o 
  13   4   8        9.86      -16.64     27.89 o 
  -9   5   8       18.55       41.50     33.58 o 
  -8   5   8      204.73      248.95     54.52 o 
  -7   5   8      391.34      443.89     46.04 o 
  -6   5   8      323.64      279.53     23.56 o 
  -5   5   8      105.49      101.06     12.65 o 
  -4   5   8      419.69      382.51     18.46 o 
  -3   5   8      279.75      278.09     16.17 o 
  -2   5   8     1509.74     1618.73     41.83 o 
  -1   5   8      263.89      277.90     12.97 o 
   0   5   8      396.25      404.79     15.02 o 
   1   5   8    10570.09    10626.30    105.42 o 
   2   5   8       10.87       14.51      5.73 o 
   3   5   8      649.72      677.57     14.42 o 
   4   5   8      755.92      751.35     20.41 o 
   5   5   8       98.76       93.67      9.83 o 
   6   5   8     2669.52     2628.23     46.74 o 
   7   5   8      999.21      982.82     31.34 o 
   8   5   8        9.32       14.13     10.01 o 
   9   5   8      219.47      197.89     20.28 o 
  10   5   8      101.63       91.20     20.28 o 
  11   5   8      129.46       57.25     27.71 o 
  12   5   8       28.03       40.14     33.89 o 
  13   5   8       65.26       55.66     36.06 o 
  -9   6   8       17.26       23.87     32.28 o 
  -8   6   8       24.02      -18.66     18.66 o 
  -7   6   8      536.60      467.26     75.02 o 
  -6   6   8      708.50      786.91     41.87 o 
  -5   6   8       21.24       30.07      9.43 o 
  -4   6   8      244.99      263.85     15.96 o 
  -3   6   8       25.99       21.29      6.90 o 
  -2   6   8       35.73       35.36      6.91 o 
  -1   6   8        3.28        0.54      4.66 o 
   0   6   8       49.98       56.82      7.12 o 
   1   6   8     1156.16     1141.05     23.56 o 
   2   6   8     1877.00     1784.56     29.61 o 
   3   6   8      694.46      653.06     18.11 o 
   4   6   8       22.41       21.18      6.37 o 
   5   6   8      631.13      712.42     33.24 o 
   6   6   8       45.01       47.04      8.77 o 
   7   6   8      682.36      693.99     27.69 o 
   8   6   8      168.30      207.01     19.43 o 
   9   6   8      568.00      522.57     30.00 o 
  10   6   8      967.22     1050.65     50.38 o 
  11   6   8       49.49       25.27     19.79 o 
  12   6   8        7.53       39.58     29.93 o 
  13   6   8       47.17       12.49     33.83 o 
  -8   7   8        8.42       -8.36     21.59 o 
  -7   7   8       21.77       14.23     21.03 o 
  -6   7   8      413.64      449.41     44.95 o 
  -5   7   8      538.15      633.91     27.10 o 
  -4   7   8     1010.19     1019.33     27.63 o 
  -3   7   8     1747.31     1847.46     36.72 o 
  -2   7   8      118.97      138.64     11.54 o 
  -1   7   8       53.81       38.17      7.03 o 
   0   7   8       72.58       65.31      7.78 o 
   1   7   8       50.69       45.37      6.61 o 
   2   7   8     2862.10     2832.67     46.07 o 
   3   7   8     1602.70     1545.87     49.01 o 
   4   7   8      194.51      185.40     13.03 o 
   5   7   8      507.17      506.78     16.51 o 
   6   7   8      794.13      786.78     21.08 o 
   7   7   8       23.45       19.79      8.89 o 
   8   7   8      264.15      319.15     20.50 o 
   9   7   8      273.89      276.27     23.84 o 
  10   7   8     1172.29     1116.93     51.56 o 
  11   7   8      258.63      276.59     37.43 o 
  12   7   8       15.72       19.61     22.33 o 
  13   7   8       17.85       58.08     37.42 o 
  -8   8   8      322.08      333.05     61.35 o 
  -7   8   8        0.15       11.81     26.78 o 
  -6   8   8       23.64       32.98     21.73 o 
  -5   8   8       40.52       34.75     15.21 o 
  -4   8   8      349.17      333.59     18.65 o 
  -3   8   8     1839.15     1923.50     38.66 o 
  -2   8   8      236.72      220.72     14.11 o 
  -1   8   8       31.09       13.74      6.42 o 
   0   8   8       85.59       58.19      9.52 o 
   1   8   8       53.09       27.06      6.54 o 
   2   8   8      825.14      768.47     31.61 o 
   3   8   8     1256.64     1258.31     25.22 o 
   4   8   8       45.19       36.84      6.83 o 
   5   8   8     2617.92     2607.93     48.65 o 
   6   8   8      623.83      599.15     24.05 o 
   7   8   8      132.83      127.01     13.67 o 
   8   8   8      126.04      116.21     14.65 o 
   9   8   8       58.52       41.47     13.91 o 
  10   8   8       54.65       27.29     18.93 o 
  11   8   8       81.59       81.75     26.75 o 
  12   8   8       21.46       17.58     23.23 o 
  13   8   8        4.03      -10.03     22.19 o 
  -7   9   8      227.25      208.99     49.79 o 
  -6   9   8       87.33      110.71     38.78 o 
  -5   9   8      111.53       81.14     17.66 o 
  -4   9   8      307.52      320.30     25.16 o 
  -3   9   8        1.38        3.71      7.73 o 
  -2   9   8       17.55       13.71      7.45 o 
  -1   9   8      158.49      154.58     12.60 o 
   0   9   8      167.97      145.54     11.86 o 
   1   9   8     1771.99     1731.81     33.66 o 
   2   9   8     1491.80     1474.39     33.25 o 
   3   9   8      573.09      578.98     20.79 o 
   4   9   8       10.63       13.85      8.49 o 
   5   9   8       81.47      112.70     14.15 o 
   6   9   8     2789.17     2860.10     54.62 o 
   7   9   8      346.05      389.50     22.34 o 
   8   9   8      185.19      209.59     18.56 o 
   9   9   8      167.05      152.25     19.09 o 
  10   9   8        6.30      -12.06     23.90 o 
  11   9   8        1.19       -0.38     19.48 o 
  12   9   8       40.39       49.66     26.25 o 
  -7  10   8      138.25      191.85     45.95 o 
  -6  10   8       60.98      101.99     33.71 o 
  -5  10   8       63.13      109.19     27.32 o 
  -4  10   8      377.35      395.93     32.86 o 
  -3  10   8       94.89       81.55     21.10 o 
  -2  10   8      100.44       78.26     10.89 o 
  -1  10   8      480.06      502.90     20.95 o 
   0  10   8     1027.41     1059.23     27.25 o 
   1  10   8     1291.50     1317.60     34.00 o 
   2  10   8     1433.44     1407.77     38.03 o 
   3  10   8        3.08       -2.22      7.83 o 
   4  10   8        7.51        1.05      8.80 o 
   5  10   8      350.46      343.67     23.50 o 
   6  10   8      118.93      102.88     15.73 o 
   7  10   8        3.64       -4.39     10.18 o 
   8  10   8        3.72        2.52     10.13 o 
   9  10   8       45.48       22.11     13.22 o 
  10  10   8      129.48      137.86     28.28 o 
  11  10   8        5.26       20.17     22.33 o 
  12  10   8        4.36      -17.77     21.56 o 
  -6  11   8       99.97      141.26     40.26 o 
  -5  11   8       28.03       -8.54     23.13 o 
  -4  11   8      126.64      199.21     30.18 o 
  -3  11   8      827.73      962.13     46.97 o 
  -2  11   8        2.80        4.07     11.32 o 
  -1  11   8       21.89       19.30      9.32 o 
   0  11   8        1.78        0.97      6.47 o 
   1  11   8       66.38       60.09      9.66 o 
   2  11   8      740.40      731.12     23.33 o 
   3  11   8      479.26      454.95     35.30 o 
   4  11   8      591.80      602.76     36.71 o 
   5  11   8       75.47       88.29     14.80 o 
   6  11   8       65.37       40.68     12.40 o 
   7  11   8       15.03       15.65     12.24 o 
   8  11   8      253.05      316.85     30.94 o 
   9  11   8       27.79       19.61     16.48 o 
  10  11   8       86.35       47.13     36.37 o 
  11  11   8       81.51       53.44     39.89 o 
  12  11   8       65.45       85.60     47.56 o 
  -6  12   8        0.01      -24.00     24.00 o 
  -5  12   8        0.36        6.93     22.14 o 
  -4  12   8       33.87       35.93     30.24 o 
  -3  12   8      240.61      281.52    101.03 o 
  -2  12   8      260.25      289.64     28.85 o 
  -1  12   8        0.43        2.95     12.72 o 
   0  12   8        1.28        9.50      9.84 o 
   1  12   8      111.37      109.70     13.20 o 
   2  12   8        1.49       -0.05      7.86 o 
   3  12   8      360.32      349.04     24.81 o 
   4  12   8      395.67      340.01     29.08 o 
   5  12   8       27.74       10.87     13.27 o 
   6  12   8     1488.46     1453.66     55.38 o 
   7  12   8      669.75      608.25     40.92 o 
   8  12   8        6.99       22.51     15.96 o 
   9  12   8       70.27       85.50     41.69 o 
  10  12   8        9.44       -3.77     30.43 o 
  11  12   8       46.95      -10.95     32.59 o 
  12  12   8      105.15       82.81     43.73 o 
  -5  13   8       23.64       13.92     27.96 o 
  -4  13   8        0.24      -21.71     21.71 o 
  -3  13   8       54.23       64.24     25.20 o 
  -2  13   8       37.84       54.31     19.76 o 
  -1  13   8       25.23       54.37     25.27 o 
   0  13   8       45.67       63.90     20.64 o 
   1  13   8       95.42       82.46     15.66 o 
   2  13   8       45.92       43.43     12.99 o 
   3  13   8      242.08      243.06     27.51 o 
   4  13   8       35.75       31.57     14.96 o 
   5  13   8      144.00      103.88     20.05 o 
   6  13   8      324.34      288.29     30.55 o 
   7  13   8      863.16      895.92     49.71 o 
   8  13   8        9.45        9.66     15.24 o 
   9  13   8      257.66      275.43     40.37 o 
  10  13   8        0.59       -4.10     22.41 o 
  11  13   8        0.18        7.55     35.75 o 
  -4  14   8       49.37       25.23     28.02 o 
  -3  14   8        9.95      -19.61     21.28 o 
  -2  14   8        0.02       -1.77     18.74 o 
  -1  14   8        0.89      -15.02     15.48 o 
   0  14   8        8.93        3.65     15.39 o 
   1  14   8       96.11      108.74     23.66 o 
   2  14   8      418.75      426.53     62.06 o 
   3  14   8        7.98        3.60     13.83 o 
   4  14   8      454.09      474.23     37.90 o 
   5  14   8       19.38       21.54     15.97 o 
   6  14   8        2.31       29.18     16.47 o 
   7  14   8      108.37       64.40     21.26 o 
   8  14   8       46.65       95.61     27.70 o 
   9  14   8       60.57       16.79     25.23 o 
  10  14   8      112.65      142.76     40.60 o 
  -3  15   8      179.72      262.42     55.17 o 
  -2  15   8        9.15       -9.92     18.46 o 
  -1  15   8       45.07       33.49     20.89 o 
   0  15   8       37.94       25.18     20.65 o 
   1  15   8       13.02       57.15     21.46 o 
   2  15   8      270.66      258.18     46.60 o 
   3  15   8       50.00       56.42     23.24 o 
   4  15   8       10.58       12.40     18.38 o 
   5  15   8      120.32      133.57     34.51 o 
   6  15   8       88.41      113.90     28.01 o 
   7  15   8       46.42       76.82     25.85 o 
   8  15   8        1.97      -10.66     21.28 o 
   9  15   8        3.52       -9.03     33.03 o 
  10  15   8       22.15      -31.05     37.29 o 
  -2  16   8       90.57       81.64     35.44 o 
  -1  16   8      167.88      213.88     36.99 o 
   0  16   8      176.58      159.91     34.05 o 
   1  16   8        0.28        8.85     20.25 o 
   2  16   8       10.68       12.49     32.28 o 
   3  16   8      599.34      597.26    128.71 o 
   4  16   8        6.54        0.92     21.90 o 
   5  16   8       11.74       36.41     24.64 o 
   6  16   8      109.32      112.72     29.75 o 
   7  16   8        0.76        1.55     34.14 o 
   8  16   8        2.21        7.85     31.73 o 
   9  16   8        5.08       22.20     34.94 o 
  -1  17   8        1.19      -12.12     30.86 o 
   0  17   8      365.13      399.35     62.59 o 
   4  17   8       34.78        9.34     37.48 o 
   5  17   8       26.43       -2.23     33.77 o 
   6  17   8       47.09       49.05     39.77 o 
   7  17   8       71.89      132.36     53.99 o 
   8  17   8        0.01       19.98     36.92 o 
   5  18   8       23.20       16.39     40.20 o 
   6  18   8        8.20      -14.23     35.75 o 
  -3 -14   9       85.41       85.66     54.36 o 
  -2 -14   9       16.29       -4.14     28.02 o 
  -1 -14   9        1.97       57.83     37.73 o 
   0 -14   9        3.68      -13.05     32.16 o 
   1 -14   9       41.13       18.49     34.26 o 
   2 -14   9       47.19       33.34     39.40 o 
  -5 -13   9       28.05       29.32     44.59 o 
  -4 -13   9       12.05       38.10     44.41 o 
  -3 -13   9      100.22      149.43     35.63 o 
  -2 -13   9       13.66       35.28     23.63 o 
  -1 -13   9        7.85       17.07     29.93 o 
   0 -13   9       41.04       53.50     33.40 o 
   1 -13   9       13.80       16.64     30.92 o 
   2 -13   9       10.97       32.35     32.41 o 
   3 -13   9       43.79      124.19     45.21 o 
   4 -13   9        8.41        3.77     21.98 o 
  -6 -12   9       19.01       19.46     28.49 o 
  -5 -12   9       19.32        7.56     25.18 o 
  -4 -12   9      120.66      112.24     31.25 o 
  -3 -12   9        0.19        5.29     24.62 o 
  -2 -12   9      403.66      382.09     46.48 o 
  -1 -12   9        0.19      -17.32     19.65 o 
   0 -12   9      122.67      112.81     41.01 o 
   1 -12   9      131.10      206.26     47.93 o 
   2 -12   9       22.13       53.38     35.50 o 
   3 -12   9       17.77        5.88     31.54 o 
   4 -12   9       14.38       16.56     33.68 o 
   5 -12   9        2.11        6.80     22.27 o 
  -7 -11   9      177.82      213.75     40.38 o 
  -6 -11   9       78.97      110.86     32.41 o 
  -5 -11   9      152.01      164.82     30.55 o 
  -4 -11   9       19.58       14.02     17.39 o 
  -3 -11   9      128.08      126.95     35.75 o 
  -2 -11   9       41.31       41.13     23.62 o 
  -1 -11   9      295.76      340.36     52.69 o 
   0 -11   9       59.07       62.06     24.63 o 
   1 -11   9      243.21      284.94     54.30 o 
   2 -11   9      113.41       85.12     41.53 o 
   3 -11   9       37.11       45.58     30.68 o 
   4 -11   9       24.08       32.83     21.16 o 
   5 -11   9        5.62        6.79     20.34 o 
   6 -11   9        3.19        8.74     21.15 o 
  -7 -10   9       46.13       44.08     28.49 o 
  -6 -10   9      150.57      151.57     32.57 o 
  -5 -10   9        7.85        1.40     16.00 o 
  -4 -10   9      513.08      482.01     39.59 o 
  -3 -10   9       32.43       43.54     25.79 o 
  -2 -10   9       48.39       53.21     23.28 o 
  -1 -10   9       54.06       16.82     19.21 o 
   0 -10   9        1.40       -3.32     17.79 o 
   1 -10   9      102.38       97.84     36.61 o 
   2 -10   9      685.89      813.48     57.82 o 
   3 -10   9      128.11      130.64     37.76 o 
   4 -10   9       35.10       20.76     20.90 o 
   5 -10   9      118.40      146.20     28.95 o 
   6 -10   9        3.41       -6.72     27.18 o 
   7 -10   9        1.30       38.66     31.98 o 
  -8  -9   9       60.86       71.09     30.44 o 
  -7  -9   9        9.52       26.25     23.24 o 
  -6  -9   9        0.02       12.95     17.63 o 
  -5  -9   9        5.10       19.84     16.30 o 
  -4  -9   9        5.90       -9.36     13.37 o 
  -3  -9   9      981.07      989.85     62.83 o 
  -2  -9   9      183.75      178.55     30.32 o 
  -1  -9   9      534.99      497.33     46.09 o 
   0  -9   9      181.58      216.76     31.33 o 
   1  -9   9        0.10      -14.93     15.88 o 
   2  -9   9        5.24       13.58     16.91 o 
   3  -9   9      866.58      992.55     58.78 o 
   4  -9   9        6.21      -12.76     14.36 o 
   5  -9   9      511.93      467.93     43.27 o 
   6  -9   9       45.77       33.18     61.14 o 
   7  -9   9       37.68       69.08     32.90 o 
   8  -9   9       25.87       34.82     35.07 o 
  -8  -8   9      112.71      222.13     72.55 o 
  -7  -8   9       89.27      105.39     20.78 o 
  -6  -8   9        0.08        6.20     14.92 o 
  -5  -8   9      186.49      166.32     24.40 o 
  -4  -8   9       24.88       25.34     27.09 o 
  -3  -8   9      363.83      304.83     63.39 o 
  -2  -8   9       18.57       23.30     38.35 o 
  -1  -8   9      624.38      615.04     63.30 o 
   0  -8   9      971.90     1019.50    123.02 o 
   1  -8   9     1227.12     1169.62     71.03 o 
   2  -8   9        4.79        3.89     23.41 o 
   3  -8   9      118.71      133.00     54.67 o 
   4  -8   9      140.22      121.95     21.16 o 
   5  -8   9       49.01       57.81     18.12 o 
   6  -8   9      498.09      490.44     46.26 o 
   7  -8   9       34.22       28.57     28.33 o 
   8  -8   9       21.18       47.87     36.30 o 
   9  -8   9      212.12      245.66     57.02 o 
  -9  -7   9       30.04       72.12     42.06 o 
  -8  -7   9        2.42      -13.24     23.76 o 
  -7  -7   9      104.18      117.84     23.83 o 
  -6  -7   9       34.31       48.86     18.35 o 
  -5  -7   9       76.38       59.35     31.66 o 
  -4  -7   9       94.05       69.01     17.23 o 
  -3  -7   9      165.72      157.36     17.04 o 
  -2  -7   9      208.63      168.14     28.47 o 
  -1  -7   9      163.25      170.31     21.75 o 
   0  -7   9      257.82      254.08     22.02 o 
   1  -7   9     1163.31     1172.21     39.69 o 
   2  -7   9      578.56      592.39     37.65 o 
   3  -7   9       94.84       99.27     11.39 o 
   4  -7   9      524.84      581.36     26.13 o 
   5  -7   9      130.61      115.53     20.09 o 
   6  -7   9       23.65       29.95     15.90 o 
   7  -7   9       21.76       44.65     28.51 o 
   8  -7   9       96.53      141.51     40.70 o 
   9  -7   9      139.35       86.59     36.30 o 
  10  -7   9      346.77      337.44     59.99 o 
  -9  -6   9      198.76      383.15     70.94 o 
  -8  -6   9        0.15      -13.31     13.36 o 
  -7  -6   9        0.08       15.08     16.04 o 
  -6  -6   9       10.02        6.88     13.91 o 
  -5  -6   9       55.16       48.85     16.15 o 
  -4  -6   9      331.93      317.92     20.81 o 
  -3  -6   9      709.51      718.16     30.21 o 
  -2  -6   9       40.36       50.97     12.77 o 
  -1  -6   9      980.31     1021.04     51.52 o 
   0  -6   9      316.94      346.64     23.68 o 
   1  -6   9        1.79        3.93      9.28 o 
   2  -6   9     1838.19     1823.44     47.88 o 
   3  -6   9      316.24      338.33     33.61 o 
   4  -6   9      554.24      554.97     22.83 o 
   5  -6   9      843.09      853.72     31.03 o 
   6  -6   9       72.44       59.20     16.37 o 
   7  -6   9      184.12      145.84     38.04 o 
   8  -6   9       18.51       41.75     28.45 o 
   9  -6   9      133.52      189.01     47.07 o 
  10  -6   9      251.31      308.38     60.55 o 
  -9  -5   9      150.89      227.79     54.36 o 
  -8  -5   9      273.31      291.63     41.24 o 
  -7  -5   9       23.03       14.64     13.76 o 
  -6  -5   9      142.13      114.64     21.49 o 
  -5  -5   9      140.18      133.45     22.67 o 
  -4  -5   9       44.43       40.05     10.07 o 
  -3  -5   9      859.67      847.81     26.24 o 
  -2  -5   9      809.42      780.06     32.30 o 
  -1  -5   9      166.89      153.85     16.16 o 
   0  -5   9     2492.25     2625.27     50.19 o 
   1  -5   9      266.39      280.45     17.48 o 
   2  -5   9      145.32      165.48     16.67 o 
   3  -5   9      134.84      108.56     16.47 o 
   4  -5   9       38.48       44.04     12.24 o 
   5  -5   9      336.81      378.79     20.65 o 
   6  -5   9      531.11      555.39     26.81 o 
   7  -5   9       36.63       48.83     25.11 o 
   8  -5   9      573.67      444.19     59.50 o 
   9  -5   9       55.14       78.92     31.67 o 
  10  -5   9       14.82       28.76     28.26 o 
  11  -5   9       88.22       91.04     41.31 o 
  -9  -4   9        0.01      -14.96     18.03 o 
  -8  -4   9      282.22      263.72     27.31 o 
  -7  -4   9      426.51      453.82     31.77 o 
  -6  -4   9        9.71       -7.30     10.10 o 
  -5  -4   9      437.52      405.92     30.30 o 
  -4  -4   9      469.62      478.30     24.18 o 
  -3  -4   9       45.22       42.11      8.21 o 
  -2  -4   9       24.50        6.17      8.96 o 
  -1  -4   9      842.99      807.84     25.90 o 
   0  -4   9      434.00      454.30     20.76 o 
   1  -4   9     2865.39     2979.91     47.24 o 
   2  -4   9      652.98      680.79     18.09 o 
   3  -4   9      795.59      848.30     22.43 o 
   4  -4   9       76.89      113.03     16.31 o 
   5  -4   9        8.22        6.13      6.89 o 
   6  -4   9      110.61       76.41     20.07 o 
   7  -4   9      392.48      399.48     42.20 o 
   8  -4   9       87.04      124.09     38.04 o 
   9  -4   9      688.77      693.26     72.98 o 
  10  -4   9       25.60       27.71     31.98 o 
  11  -4   9       22.28       17.75     31.48 o 
  -9  -3   9       22.30       14.33     17.38 o 
  -8  -3   9        2.54       -8.78     15.46 o 
  -7  -3   9      268.07      343.42     28.33 o 
  -6  -3   9      333.38      374.26     27.62 o 
  -5  -3   9      345.29      333.95     24.70 o 
  -4  -3   9      530.14      519.95     23.10 o 
  -3  -3   9        2.79        5.99      6.50 o 
  -2  -3   9     2423.18     2443.69     52.85 o 
  -1  -3   9        0.48        4.18      5.85 o 
   0  -3   9      426.89      396.12     17.03 o 
   1  -3   9     1357.49     1360.64     44.62 o 
   2  -3   9     2917.58     2910.91     40.65 o 
   3  -3   9      151.14      166.86     11.25 o 
   4  -3   9      829.98      845.22     28.04 o 
   5  -3   9      199.30      190.98     12.60 o 
   6  -3   9       73.49       67.98     15.90 o 
   7  -3   9      113.96       76.78     16.08 o 
   8  -3   9      334.71      310.66     38.03 o 
   9  -3   9      520.20      582.73     65.50 o 
  10  -3   9      185.56      220.06     47.50 o 
  11  -3   9        2.00       23.63     31.54 o 
  -9  -2   9      144.78      154.94     36.28 o 
  -8  -2   9        4.04       13.51     14.03 o 
  -7  -2   9       47.78       42.11     14.47 o 
  -6  -2   9        3.85       -7.51      9.75 o 
  -5  -2   9        6.22        4.67      7.38 o 
  -4  -2   9      336.09      336.78     18.25 o 
  -3  -2   9      870.65      873.86     28.62 o 
  -2  -2   9      394.39      409.62     22.83 o 
  -1  -2   9     1966.75     2148.63     41.31 o 
   0  -2   9      276.07      274.04     14.58 o 
   1  -2   9      210.95      198.34     12.39 o 
   2  -2   9     5183.28     5388.80     58.25 o 
   3  -2   9      292.43      249.12     13.76 o 
   4  -2   9      240.56      255.39     14.10 o 
   5  -2   9      366.07      424.06     16.00 o 
   6  -2   9       41.00       45.00     11.23 o 
   7  -2   9       12.58       -9.11      9.11 o 
   8  -2   9       57.20        3.60     16.14 o 
   9  -2   9        0.01        0.73     24.15 o 
  10  -2   9      129.22       97.78     34.76 o 
  11  -2   9      173.60      223.95     48.74 o 
  12  -2   9        2.74      -24.37     24.37 o 
  -9  -1   9      102.26      124.54     31.70 o 
  -8  -1   9      121.31      145.65     21.50 o 
  -7  -1   9        1.64       -1.12     11.37 o 
  -6  -1   9      308.86      250.18     22.73 o 
  -5  -1   9       84.87       79.63     11.19 o 
  -4  -1   9      323.27      339.40     24.52 o 
  -3  -1   9      255.75      263.66     28.04 o 
  -2  -1   9      709.20      708.24     21.53 o 
  -1  -1   9       70.14       70.38      8.99 o 
   0  -1   9     1366.02     1315.90     29.94 o 
   1  -1   9     1223.64     1254.19     26.31 o 
   2  -1   9       59.51       60.50      6.32 o 
   3  -1   9      295.63      315.91     12.19 o 
   4  -1   9      191.32      205.51     10.79 o 
   5  -1   9      422.02      379.88     19.85 o 
   6  -1   9     1649.51     1523.00     52.83 o 
   7  -1   9      964.88     1030.25     38.84 o 
   8  -1   9      101.75       78.72     21.17 o 
   9  -1   9      235.46      249.47     35.19 o 
  10  -1   9        1.38      -19.54     19.54 o 
  11  -1   9        5.97      -18.18     24.06 o 
  12  -1   9      187.20      180.10     48.61 o 
  -9   0   9       14.04        6.18     27.96 o 
  -8   0   9      325.44      316.25     27.93 o 
  -7   0   9      289.92      268.42     24.53 o 
  -6   0   9        5.73        7.86     10.13 o 
  -5   0   9     1269.02     1297.66     35.33 o 
  -4   0   9       25.33       25.21      7.43 o 
  -3   0   9      453.79      441.33     18.49 o 
  -2   0   9      164.66      153.72      9.17 o 
  -1   0   9      174.46      113.34     10.67 o 
   0   0   9      399.39      417.42     17.57 o 
   1   0   9     2024.44     1949.04     29.92 o 
   2   0   9       65.25       71.38      6.34 o 
   3   0   9      831.23      855.67     18.24 o 
   4   0   9     1028.14     1133.20     22.76 o 
   5   0   9       13.82       10.28      5.48 o 
   6   0   9      543.35      507.10     21.02 o 
   7   0   9      310.80      314.95     23.49 o 
   8   0   9      649.48      738.19     64.97 o 
   9   0   9      566.36      542.53     47.46 o 
  10   0   9      146.70      137.61     29.10 o 
  11   0   9        0.39       -7.55     27.21 o 
  12   0   9       28.81       19.85     29.25 o 
  -9   1   9      127.79      119.06     43.73 o 
  -8   1   9      102.91       90.13     18.01 o 
  -7   1   9      879.08      993.77     42.07 o 
  -6   1   9      361.42      367.30     26.70 o 
  -5   1   9      655.66      700.35     26.88 o 
  -4   1   9     1398.70     1449.40     35.00 o 
  -3   1   9       42.19       28.72      8.50 o 
  -2   1   9      319.12      329.91     13.36 o 
  -1   1   9      120.80      167.10     12.78 o 
   0   1   9       55.41       44.33      7.36 o 
   1   1   9        5.36        1.54      5.07 o 
   2   1   9     2212.77     2142.84     31.36 o 
   3   1   9      623.49      648.00     16.74 o 
   4   1   9     3370.49     3285.77     44.34 o 
   5   1   9     1913.02     1894.74     32.79 o 
   6   1   9      300.91      301.14     17.12 o 
   7   1   9      285.17      253.09     18.32 o 
   8   1   9       13.93       16.49     11.54 o 
   9   1   9        2.02      -13.69     13.69 o 
  10   1   9      957.64     1038.36     64.53 o 
  11   1   9       42.67       27.52     26.16 o 
  12   1   9       26.38       18.00     28.51 o 
  -9   2   9      145.60      198.53     52.88 o 
  -8   2   9      125.53       98.10     26.19 o 
  -7   2   9       28.42        7.61     12.18 o 
  -6   2   9        4.19       -6.22      8.46 o 
  -5   2   9      143.53      132.51     13.62 o 
  -4   2   9      791.44      773.08     25.83 o 
  -3   2   9     1909.46     1951.25     39.31 o 
  -2   2   9      228.14      243.02     12.41 o 
  -1   2   9      930.83      936.40     20.54 o 
   0   2   9     3336.29     3316.52     65.33 o 
   1   2   9       25.75       30.03      5.91 o 
   2   2   9        0.39       -2.77      3.95 o 
   3   2   9     2430.20     2465.81     35.93 o 
   4   2   9        8.72        9.21      3.76 o 
   5   2   9     3543.49     3442.34     50.90 o 
   6   2   9      538.06      499.10     21.30 o 
   7   2   9     1202.37     1121.41     33.45 o 
   8   2   9      687.05      658.97     29.39 o 
   9   2   9       10.55      -14.94     14.94 o 
  10   2   9        1.46      -10.20     16.44 o 
  11   2   9      243.77      269.84     51.58 o 
  12   2   9       24.98       44.28     30.43 o 
  13   2   9       28.04       11.63     29.63 o 
  -9   3   9       71.50      163.40     48.24 o 
  -8   3   9       53.69       60.15     24.52 o 
  -7   3   9        0.15        4.59     11.48 o 
  -6   3   9      509.96      478.24     32.84 o 
  -5   3   9      750.34      727.39     30.21 o 
  -4   3   9       19.27       16.89      7.50 o 
  -3   3   9      114.29      130.72     10.81 o 
  -2   3   9      434.40      446.11     18.18 o 
  -1   3   9        8.87        6.26      4.29 o 
   0   3   9     3409.91     3408.39     39.41 o 
   1   3   9     1283.68     1443.02     20.14 o 
   2   3   9       79.18       58.11      8.38 o 
   3   3   9        3.58       -0.01      2.48 o 
   4   3   9     1408.82     1501.55     23.59 o 
   5   3   9      904.21      929.09     27.19 o 
   6   3   9      572.47      566.59     20.18 o 
   7   3   9        8.26       10.88      8.39 o 
   8   3   9      471.34      587.94     28.12 o 
   9   3   9      539.64      520.82     57.15 o 
  10   3   9       90.00       40.13     34.11 o 
  11   3   9        3.12      -12.18     21.77 o 
  12   3   9       26.52        4.39     30.12 o 
  13   3   9        3.03       13.42     29.38 o 
  -9   4   9        0.83       21.15     30.49 o 
  -8   4   9      100.83      135.60     31.09 o 
  -7   4   9       19.93       25.90     13.87 o 
  -6   4   9      174.94      171.49     19.73 o 
  -5   4   9     1077.83     1013.07     81.62 o 
  -4   4   9     1200.60     1231.27     32.81 o 
  -3   4   9      244.30      251.97     14.61 o 
  -2   4   9      751.51      746.26     19.20 o 
  -1   4   9       29.03       26.42      5.73 o 
   0   4   9      452.89      420.28     13.82 o 
   1   4   9     9225.87     9210.55     92.20 o 
   2   4   9     1578.22     1733.38     33.69 o 
   3   4   9     2917.65     3043.25     39.81 o 
   4   4   9      999.03      987.28     22.95 o 
   5   4   9        0.40       -1.00      7.43 o 
   6   4   9      508.68      587.41     20.66 o 
   7   4   9        1.91       -2.38      7.25 o 
   8   4   9        1.12       -1.11      8.74 o 
   9   4   9      846.71      798.96     41.69 o 
  10   4   9      275.02      290.51     37.75 o 
  11   4   9        7.41       20.92     21.29 o 
  12   4   9       23.45       24.68     29.93 o 
  13   4   9       24.56       -1.24     26.90 o 
  -9   5   9       35.39       -6.49     30.12 o 
  -8   5   9        0.17       -9.94     20.23 o 
  -7   5   9        0.27        1.48     14.45 o 
  -6   5   9       23.41       19.36     12.31 o 
  -5   5   9        7.01       -0.88     10.80 o 
  -4   5   9      208.06      229.73     19.90 o 
  -3   5   9     2495.34     2562.12     40.99 o 
  -2   5   9      109.86      120.25      9.72 o 
  -1   5   9      121.36      124.49      9.80 o 
   0   5   9       50.58       36.79      6.16 o 
   1   5   9      145.56      148.60      9.60 o 
   2   5   9     3442.04     3552.52     68.42 o 
   3   5   9      346.50      335.14     16.51 o 
   4   5   9     2473.46     2499.43     42.22 o 
   5   5   9      757.66      743.88     22.08 o 
   6   5   9        2.98       -4.13      6.18 o 
   7   5   9      590.08      539.50     30.96 o 
   8   5   9      117.49       86.72     14.03 o 
   9   5   9       79.07       47.74     15.41 o 
  10   5   9      470.76      546.48     38.75 o 
  11   5   9        4.94       13.87     20.13 o 
  12   5   9       28.07       39.83     30.55 o 
  13   5   9        2.70        0.87     31.17 o 
  -8   6   9       10.57       32.44     25.39 o 
  -7   6   9       11.39       24.06     34.67 o 
  -6   6   9       71.27       51.59     14.02 o 
  -5   6   9      143.47      153.11     24.18 o 
  -4   6   9      198.57      193.59     24.76 o 
  -3   6   9      170.10      164.13     13.45 o 
  -2   6   9      771.59      783.08     22.65 o 
  -1   6   9      295.57      291.63     14.43 o 
   0   6   9      280.65      277.18     13.51 o 
   1   6   9      575.91      546.74     17.19 o 
   2   6   9        8.79        9.31      4.96 o 
   3   6   9      322.36      303.13     14.32 o 
   4   6   9      712.86      707.62     33.16 o 
   5   6   9     1556.73     1587.26     34.04 o 
   6   6   9      289.57      288.94     16.95 o 
   7   6   9     1038.40     1087.13     30.51 o 
   8   6   9      239.60      264.63     21.20 o 
   9   6   9        8.79        9.56     13.44 o 
  10   6   9       93.65       77.66     20.01 o 
  11   6   9       56.52       53.31     22.71 o 
  12   6   9       40.58       15.77     25.98 o 
  13   6   9       71.30       47.50     36.61 o 
  -8   7   9      253.37      309.10     46.49 o 
  -7   7   9       38.38       32.37     23.18 o 
  -6   7   9      168.39      188.13     25.40 o 
  -5   7   9      154.63      169.62     18.73 o 
  -4   7   9      931.82      878.29     27.13 o 
  -3   7   9      270.06      263.84     16.10 o 
  -2   7   9        2.67        2.50      6.08 o 
  -1   7   9       92.28       74.65     10.79 o 
   0   7   9      563.79      531.59     18.48 o 
   1   7   9     1390.08     1372.92     28.04 o 
   2   7   9       64.19       58.71      9.79 o 
   3   7   9      495.74      475.18     18.15 o 
   4   7   9       42.40       39.23      8.28 o 
   5   7   9       21.47       16.45      7.37 o 
   6   7   9     1977.29     1971.90     41.60 o 
   7   7   9      679.57      683.98     26.25 o 
   8   7   9      555.48      532.88     28.66 o 
   9   7   9      247.68      318.38     30.23 o 
  10   7   9      111.02      166.89     30.52 o 
  11   7   9        3.85       26.27     20.73 o 
  12   7   9        1.89       11.69     21.31 o 
  13   7   9        1.98       21.77     30.74 o 
  -8   8   9        0.53       -7.30     31.17 o 
  -7   8   9      206.30      280.61     53.19 o 
  -6   8   9        3.12       11.25     20.07 o 
  -5   8   9      173.12      200.91     24.99 o 
  -4   8   9      286.83      280.02     18.06 o 
  -3   8   9        1.07        7.59      7.15 o 
  -2   8   9      454.78      415.74     18.96 o 
  -1   8   9        9.74       11.63      6.46 o 
   0   8   9      264.35      249.03     14.35 o 
   1   8   9      798.38      784.92     21.44 o 
   2   8   9      998.89      946.76     23.29 o 
   3   8   9      747.50      696.37     26.70 o 
   4   8   9      588.96      585.04     21.50 o 
   5   8   9       61.06       65.97     12.20 o 
   6   8   9      177.56      173.28     10.57 o 
   7   8   9      397.66      375.18     21.59 o 
   8   8   9       98.09      110.53     17.02 o 
   9   8   9      402.48      446.08     34.84 o 
  10   8   9      124.46       81.84     20.63 o 
  11   8   9       72.33       35.68     22.06 o 
  12   8   9       30.38       34.83     25.21 o 
  13   8   9       11.49       27.58     37.11 o 
  -7   9   9        0.02       28.95     26.59 o 
  -6   9   9       36.21      131.30     36.49 o 
  -5   9   9        3.81      -13.31     13.31 o 
  -4   9   9      115.42      100.13     16.80 o 
  -3   9   9      102.24      102.19     13.41 o 
  -2   9   9     1074.62     1084.70     28.71 o 
  -1   9   9      206.75      220.51     15.57 o 
   0   9   9       12.56       10.36      6.64 o 
   1   9   9      200.90      203.65     15.24 o 
   2   9   9     1597.87     1562.50     31.99 o 
   3   9   9        1.42       -6.48      7.63 o 
   4   9   9      200.65      230.23     18.99 o 
   5   9   9     2529.63     2725.90     52.19 o 
   6   9   9       15.89        6.92      8.22 o 
   7   9   9      437.66      464.42     24.46 o 
   8   9   9      481.71      509.53     26.37 o 
   9   9   9      287.41      366.83     46.16 o 
  10   9   9      192.77      208.89     27.79 o 
  11   9   9      147.51      136.09     30.46 o 
  12   9   9       69.94       79.13     33.21 o 
  -7  10   9       15.07       -4.39     30.86 o 
  -6  10   9       26.46       -0.80     23.75 o 
  -5  10   9       70.56       95.49     33.65 o 
  -4  10   9       12.19        2.58     12.41 o 
  -3  10   9      221.25      224.80     19.36 o 
  -2  10   9        5.48       12.26      8.38 o 
  -1  10   9      631.58      619.93     23.43 o 
   0  10   9      789.79      810.06     31.50 o 
   1  10   9      163.72      137.09     12.11 o 
   2  10   9      147.40      152.15     19.60 o 
   3  10   9       33.91       25.31     14.52 o 
   4  10   9        1.90        0.10      8.77 o 
   5  10   9       40.85       24.79     10.36 o 
   6  10   9      653.58      622.46     76.21 o 
   7  10   9      105.55      118.86     14.83 o 
   8  10   9      214.78      225.55     22.72 o 
   9  10   9      406.10      396.66     29.55 o 
  10  10   9       59.62      116.18     28.09 o 
  11  10   9       13.19       12.84     21.49 o 
  12  10   9        0.06      -15.12     19.82 o 
  -6  11   9      141.49      174.29     48.61 o 
  -5  11   9      207.43      127.47     36.86 o 
  -4  11   9       17.72       22.82     17.52 o 
  -3  11   9        3.59       -5.42     13.46 o 
  -2  11   9      130.81       95.77     19.04 o 
  -1  11   9       79.31       65.42     17.55 o 
   0  11   9      430.99      438.41     20.86 o 
   1  11   9      408.81      426.16     31.46 o 
   2  11   9       19.92       10.81      7.75 o 
   3  11   9      579.06      631.25     41.00 o 
   4  11   9      429.83      435.84     26.27 o 
   5  11   9        2.48       -2.45      9.91 o 
   6  11   9       24.23       15.34     11.43 o 
   7  11   9        1.42       -9.36     11.01 o 
   8  11   9      330.67      356.23     28.04 o 
   9  11   9      299.00      323.45     33.06 o 
  10  11   9       99.03       53.57     26.32 o 
  11  11   9        6.46        9.09     21.42 o 
  12  11   9        3.81      -19.23     22.57 o 
  -5  12   9      126.58      120.54     37.79 o 
  -4  12   9      233.25      254.13     48.49 o 
  -3  12   9        0.48       11.84     16.48 o 
  -2  12   9        0.51       10.07     26.56 o 
  -1  12   9       62.13       49.17     16.13 o 
   0  12   9       10.12        6.09     11.48 o 
   1  12   9        1.54       -7.85      7.85 o 
   2  12   9        4.73        6.51      8.79 o 
   3  12   9      138.77      157.02     18.02 o 
   4  12   9      572.99      561.14     30.70 o 
   5  12   9      515.26      479.53     31.27 o 
   6  12   9        0.67       17.90     12.11 o 
   7  12   9       32.78       38.85     16.71 o 
   8  12   9        7.94       20.61     16.79 o 
   9  12   9       37.31       11.32     22.42 o 
  10  12   9       84.38       53.38     38.28 o 
  11  12   9        7.87        0.31     33.15 o 
  -5  13   9      426.66      497.14     69.70 o 
  -4  13   9       37.41       43.54     27.65 o 
  -3  13   9        2.01       13.88     20.85 o 
  -2  13   9        9.41      -31.94     31.94 o 
  -1  13   9       28.45       38.61     30.86 o 
   0  13   9       14.42       18.21     13.65 o 
   1  13   9      600.42      595.51     42.61 o 
   2  13   9       68.87       53.76     16.79 o 
   3  13   9       37.29       25.34     15.07 o 
   4  13   9      333.15      360.31     32.74 o 
   5  13   9      623.13      697.88     43.15 o 
   6  13   9       11.53       -7.87     14.18 o 
   7  13   9       96.80      141.10     24.75 o 
   8  13   9       30.00       20.76     16.54 o 
   9  13   9        4.33        8.55     20.58 o 
  10  13   9       49.18      -23.07     31.85 o 
  11  13   9        2.39        1.73     33.95 o 
  -4  14   9       32.20       18.43     31.30 o 
  -3  14   9       35.88       63.09     32.53 o 
  -2  14   9        8.47       17.83     21.54 o 
  -1  14   9      320.63      485.44     45.53 o 
   0  14   9      163.14      154.34     61.42 o 
   1  14   9      395.52      463.28     34.72 o 
   2  14   9      449.15      469.61     44.11 o 
   3  14   9        0.12      -13.24     15.95 o 
   4  14   9        7.38       -1.41     16.80 o 
   5  14   9      542.08      628.63    111.51 o 
   6  14   9      336.56      349.37     41.55 o 
   7  14   9       19.77       36.26     24.30 o 
   8  14   9      222.46      235.16     37.45 o 
   9  14   9       31.68       54.09     27.97 o 
  10  14   9       24.77       74.24     31.11 o 
  -3  15   9        8.25       -3.59     29.19 o 
  -2  15   9       26.78       21.16     22.15 o 
  -1  15   9       46.96       38.38     34.70 o 
   0  15   9      330.46      366.10     50.41 o 
   1  15   9       48.33        3.34     26.90 o 
   2  15   9        4.85      -15.48     17.92 o 
   3  15   9       36.73       39.02     22.70 o 
   4  15   9        9.35       -9.02     17.94 o 
   5  15   9       27.70       21.57     20.72 o 
   6  15   9        2.26      -10.79     18.01 o 
   7  15   9       27.58       18.32     21.83 o 
   8  15   9       10.16       21.08     27.15 o 
   9  15   9       99.35       -1.79     32.66 o 
  10  15   9       27.76       79.04     47.69 o 
  -2  16   9      114.26      117.57     42.37 o 
  -1  16   9        0.17        7.30     30.49 o 
   0  16   9       59.97       60.30     27.74 o 
   1  16   9       38.77       37.05     35.32 o 
   2  16   9       22.87      -23.56     28.57 o 
   3  16   9      334.84      379.53     45.04 o 
   4  16   9        4.69       15.61     20.93 o 
   5  16   9       28.93       27.89     24.16 o 
   6  16   9       89.35       93.33     44.28 o 
   7  16   9        4.95       74.40     41.25 o 
   8  16   9        3.11      -23.07     33.21 o 
   9  16   9       51.19       37.05     40.94 o 
   0  17   9        7.03       -1.11     30.49 o 
   4  17   9      357.23      345.42     63.27 o 
   5  17   9       36.46       53.87     40.88 o 
   6  17   9        8.30       -2.29     33.34 o 
   7  17   9       72.24      154.44     52.08 o 
   5  18   9       13.78       31.36     41.25 o 
  -3 -13  10       15.78       59.68     45.83 o 
  -2 -13  10       76.36      118.75     52.32 o 
  -1 -13  10        9.44        2.47     34.45 o 
   0 -13  10      133.64       87.02     43.66 o 
   1 -13  10      137.22      106.81     43.23 o 
   2 -13  10       32.59       30.24     35.81 o 
   3 -13  10       69.72      106.87     44.35 o 
  -5 -12  10       86.36      145.84     55.97 o 
  -4 -12  10       52.21      106.81     50.53 o 
  -3 -12  10        0.14       -6.69     22.87 o 
  -2 -12  10       64.10       32.07     46.85 o 
  -1 -12  10      100.79       36.45     25.49 o 
   0 -12  10        0.66      -26.72     26.72 o 
   1 -12  10      104.90       84.30     41.07 o 
   2 -12  10        4.33      -22.14     25.36 o 
   3 -12  10       79.89      140.33     43.60 o 
   4 -12  10      141.31      178.99     35.15 o 
   5 -12  10       27.64       39.29     27.53 o 
  -6 -11  10      123.48      161.36     56.71 o 
  -5 -11  10        0.10       -9.52     35.25 o 
  -4 -11  10        7.91        4.72     25.59 o 
  -3 -11  10       16.68       27.22     23.46 o 
  -2 -11  10       64.39       61.49     25.72 o 
  -1 -11  10      472.70      519.35     99.76 o 
   0 -11  10       84.79       72.12     40.08 o 
   1 -11  10        3.37        0.06     25.85 o 
   2 -11  10       83.41       46.26     31.42 o 
   3 -11  10        1.10        1.86     26.66 o 
   4 -11  10        0.60      -10.58     19.56 o 
   5 -11  10      163.41      226.17     57.15 o 
   6 -11  10       64.80       16.76     22.43 o 
  -7 -10  10        5.89       39.09     42.18 o 
  -6 -10  10      115.40      196.12     61.48 o 
  -5 -10  10       86.18      116.96     47.00 o 
  -4 -10  10       27.48       16.90     21.68 o 
  -3 -10  10       11.66       -4.41     18.06 o 
  -2 -10  10       85.43       88.04     57.30 o 
  -1 -10  10        0.34        2.95     20.11 o 
   0 -10  10      329.84      388.95     44.70 o 
   1 -10  10        7.69        7.79     23.38 o 
   2 -10  10      419.48      352.33     80.37 o 
   3 -10  10      459.44      490.58     64.38 o 
   4 -10  10        2.49        9.76     18.17 o 
   5 -10  10        4.96       24.12     21.25 o 
   6 -10  10      139.16      126.06     29.94 o 
   7 -10  10       63.83       15.83     28.39 o 
  -7  -9  10       19.64       55.97     40.76 o 
  -6  -9  10       10.43       -6.99     29.81 o 
  -5  -9  10      310.50      327.35     44.33 o 
  -4  -9  10       90.93      117.37     31.76 o 
  -3  -9  10      263.90      270.64    110.06 o 
  -2  -9  10      287.35      300.06     39.43 o 
  -1  -9  10      203.06      134.87     77.84 o 
   0  -9  10      274.63      256.61     52.85 o 
   1  -9  10       38.95      -21.71     21.71 o 
   2  -9  10       31.81       12.91     19.91 o 
   3  -9  10     1673.26     1947.52     82.61 o 
   4  -9  10      337.96      334.84     84.73 o 
   5  -9  10        3.15       -1.65     17.81 o 
   6  -9  10       42.99       43.38     23.90 o 
   7  -9  10       81.92       31.23     30.12 o 
   8  -9  10       15.19      -13.85     28.02 o 
  -8  -8  10       16.24        8.35     35.07 o 
  -7  -8  10        2.73      -21.09     31.42 o 
  -6  -8  10        4.08        7.90     19.81 o 
  -5  -8  10        5.79        9.46     23.16 o 
  -4  -8  10      387.49      438.58     46.50 o 
  -3  -8  10      370.38      348.08     41.88 o 
  -2  -8  10      104.21       81.07     27.40 o 
  -1  -8  10      568.32      600.67     49.41 o 
   0  -8  10      123.53       86.75     50.78 o 
   1  -8  10       21.95       -8.47     14.56 o 
   2  -8  10       93.83       48.46     20.16 o 
   3  -8  10       51.88       47.85     20.78 o 
   4  -8  10      864.60      863.46     46.24 o 
   5  -8  10      257.21      272.98     34.67 o 
   6  -8  10      161.55      126.74     26.92 o 
   7  -8  10      148.98      119.18     41.07 o 
   8  -8  10       33.44        0.12     26.35 o 
   9  -8  10       23.32       15.03     32.78 o 
  -8  -7  10        0.14        4.14     34.08 o 
  -7  -7  10       52.15       68.69     29.66 o 
  -6  -7  10      415.06      428.84     39.26 o 
  -5  -7  10       58.31       54.45     20.48 o 
  -4  -7  10        0.50        9.76     16.20 o 
  -3  -7  10      242.59      208.35     32.56 o 
  -2  -7  10      119.04      123.08     25.76 o 
  -1  -7  10      569.22      625.44     50.96 o 
   0  -7  10       58.51       61.28     20.92 o 
   1  -7  10      179.41      184.62     34.07 o 
   2  -7  10      107.04      140.64     22.19 o 
   3  -7  10       27.37       26.29     13.60 o 
   4  -7  10       58.03       33.10     10.96 o 
   5  -7  10      337.55      390.69     33.29 o 
   6  -7  10        8.19       45.03     27.46 o 
   7  -7  10      306.05      263.54     51.64 o 
   8  -7  10      176.26      198.04     47.13 o 
   9  -7  10       40.42        7.92     31.98 o 
  -8  -6  10       13.99       21.64     25.91 o 
  -7  -6  10        1.75       -4.37     12.69 o 
  -6  -6  10      124.36      115.08     18.95 o 
  -5  -6  10     1039.83     1158.40     74.34 o 
  -4  -6  10       12.04       19.28     13.96 o 
  -3  -6  10       19.41       32.57      9.25 o 
  -2  -6  10        0.01       12.25     12.43 o 
  -1  -6  10        9.56       -7.10     12.79 o 
   0  -6  10      709.56      701.45     38.66 o 
   1  -6  10      181.83      217.56     27.55 o 
   2  -6  10       78.03       82.94     14.02 o 
   3  -6  10     1592.31     1631.76     62.32 o 
   4  -6  10      184.49      167.02     21.57 o 
   5  -6  10       65.87       65.36     12.44 o 
   6  -6  10      346.20      269.10     36.61 o 
   7  -6  10        9.83        8.97     25.30 o 
   8  -6  10      162.03      185.67     45.21 o 
   9  -6  10      262.10      306.58     56.78 o 
  10  -6  10       68.71       16.58     29.87 o 
  -9  -5  10        1.04       -2.16     34.26 o 
  -8  -5  10       58.45       49.27     27.17 o 
  -7  -5  10      107.01      108.80     20.16 o 
  -6  -5  10       12.05      -11.44     11.44 o 
  -5  -5  10      200.40      216.40     22.43 o 
  -4  -5  10      428.02      438.77     37.90 o 
  -3  -5  10      279.66      288.80     17.69 o 
  -2  -5  10      203.46      193.43     19.73 o 
  -1  -5  10      365.55      357.33     24.43 o 
   0  -5  10        1.22        0.15      7.93 o 
   1  -5  10       62.90       64.36     11.37 o 
   2  -5  10      162.59      190.01     18.47 o 
   3  -5  10      597.74      644.56     30.96 o 
   4  -5  10     1890.56     1949.33     58.18 o 
   5  -5  10        5.13       -0.04      7.89 o 
   6  -5  10      164.49      138.03     27.62 o 
   7  -5  10       15.97       31.42     24.12 o 
   8  -5  10        0.97       -0.12     20.29 o 
   9  -5  10      173.51      188.82     44.96 o 
  10  -5  10      225.95      149.67     44.65 o 
  -9  -4  10       78.47       75.95     43.05 o 
  -8  -4  10      281.24      312.98     29.91 o 
  -7  -4  10      317.39      320.44     55.75 o 
  -6  -4  10        1.20       -2.00     11.64 o 
  -5  -4  10      158.92      104.99     16.68 o 
  -4  -4  10      196.91      195.07     15.28 o 
  -3  -4  10      416.56      396.83     18.13 o 
  -2  -4  10        1.91       -2.86      7.05 o 
  -1  -4  10     1956.60     1948.22     43.24 o 
   0  -4  10      382.79      386.55     18.68 o 
   1  -4  10      359.73      393.25     18.24 o 
   2  -4  10       52.90       55.32      8.31 o 
   3  -4  10       17.34       27.94      8.48 o 
   4  -4  10      715.00      695.62     29.05 o 
   5  -4  10      277.72      258.99     15.13 o 
   6  -4  10      233.23      235.54     46.44 o 
   7  -4  10      931.01     1000.80     61.72 o 
   8  -4  10      241.34      249.87     47.31 o 
   9  -4  10       15.13       11.69     25.17 o 
  10  -4  10       73.86       75.83     35.87 o 
  11  -4  10       66.98       70.26     36.06 o 
  -9  -3  10       76.89       38.78     35.87 o 
  -8  -3  10        1.94       -9.20     13.64 o 
  -7  -3  10      347.97      337.47     29.02 o 
  -6  -3  10     1773.19     1855.71     62.37 o 
  -5  -3  10      362.18      350.84     26.39 o 
  -4  -3  10      219.32      203.04     15.44 o 
  -3  -3  10      209.49      224.84     13.86 o 
  -2  -3  10     2429.63     2500.84     55.84 o 
  -1  -3  10      323.72      373.61     27.12 o 
   0  -3  10     1660.68     1675.44     37.09 o 
   1  -3  10      437.50      430.62     18.34 o 
   2  -3  10      663.83      657.54     20.23 o 
   3  -3  10     1065.99     1044.44     21.32 o 
   4  -3  10      168.96      190.16     16.50 o 
   5  -3  10      468.25      411.60     27.06 o 
   6  -3  10      196.67      192.02     18.00 o 
   7  -3  10        3.96        0.34     15.37 o 
   8  -3  10     1058.83     1042.97     63.87 o 
   9  -3  10      161.78       62.22     30.92 o 
  10  -3  10       53.76        0.06     28.82 o 
  11  -3  10       15.90        2.91     29.87 o 
  -9  -2  10        4.52        0.25     33.27 o 
  -8  -2  10      108.20      126.66     21.91 o 
  -7  -2  10        0.07        9.83     19.40 o 
  -6  -2  10      291.32      309.53     26.11 o 
  -5  -2  10     1689.01     1738.93     50.62 o 
  -4  -2  10       39.16       43.24      9.19 o 
  -3  -2  10      961.39      998.21     39.85 o 
  -2  -2  10      256.75      244.19     19.69 o 
  -1  -2  10     1160.66     1173.92     30.66 o 
   0  -2  10     1474.51     1422.81     40.91 o 
   1  -2  10      131.59      144.91     11.60 o 
   2  -2  10     2173.50     2216.71     32.67 o 
   3  -2  10     3524.37     3370.05     42.51 o 
   4  -2  10      544.34      522.36     20.37 o 
   5  -2  10       61.76       73.17     30.27 o 
   6  -2  10      271.16      265.33     19.87 o 
   7  -2  10      124.42       83.60     18.14 o 
   8  -2  10       31.52       39.75     19.14 o 
   9  -2  10      126.15       99.14     35.62 o 
  10  -2  10        9.11       28.45     27.09 o 
  11  -2  10      248.82      144.97     44.96 o 
  -9  -1  10        8.97       20.47     35.69 o 
  -8  -1  10        0.34       -5.57     13.99 o 
  -7  -1  10        1.71       -6.35     12.18 o 
  -6  -1  10        8.33       -2.51     11.08 o 
  -5  -1  10      168.30      170.53     18.93 o 
  -4  -1  10       75.21       61.69     10.04 o 
  -3  -1  10     1746.32     1833.14     38.57 o 
  -2  -1  10     2075.77     2086.27     37.74 o 
  -1  -1  10       84.85       85.19     10.27 o 
   0  -1  10       42.40       32.05      7.59 o 
   1  -1  10       61.76       46.31      7.10 o 
   2  -1  10       49.85       58.25      6.76 o 
   3  -1  10      181.86      176.88     10.56 o 
   4  -1  10     4125.15     4015.20     54.23 o 
   5  -1  10      772.35      857.92     69.36 o 
   6  -1  10      962.92      998.20     33.96 o 
   7  -1  10      257.39      260.01     22.22 o 
   8  -1  10     1514.18     1382.59     65.44 o 
   9  -1  10       19.01        5.02     16.26 o 
  10  -1  10       12.10        3.22     23.13 o 
  11  -1  10       29.74       56.53     30.86 o 
  12  -1  10      299.09      439.99     67.91 o 
  -9   0  10       57.69       49.95     26.84 o 
  -8   0  10       79.52       67.42     19.03 o 
  -7   0  10      130.65      120.01     19.07 o 
  -6   0  10      579.36      624.16     34.65 o 
  -5   0  10       10.92       16.82     10.82 o 
  -4   0  10       87.74       54.36     12.83 o 
  -3   0  10      946.53     1023.58     39.70 o 
  -2   0  10       38.55       40.12      6.79 o 
  -1   0  10     1643.94     1658.19     36.28 o 
   0   0  10      255.46      271.34     16.04 o 
   1   0  10      240.33      232.90     12.68 o 
   2   0  10        0.25        1.45      4.20 o 
   3   0  10      224.81      251.17     11.79 o 
   4   0  10       13.82       10.67      5.62 o 
   5   0  10     2560.01     2612.88     61.65 o 
   6   0  10       15.06        5.15      8.75 o 
   7   0  10     2560.33     2725.64     66.52 o 
   8   0  10      451.76      441.67     42.30 o 
   9   0  10      277.18      236.01     34.29 o 
  10   0  10       20.39       19.48     25.79 o 
  11   0  10        1.18      -13.92     22.57 o 
  12   0  10       68.41       94.81     40.08 o 
  -9   1  10       17.06       20.97     32.84 o 
  -8   1  10       71.70       76.51     19.01 o 
  -7   1  10      434.12      435.43     31.33 o 
  -6   1  10       80.61       84.29     15.48 o 
  -5   1  10      443.18      430.56     28.12 o 
  -4   1  10      181.95      177.06     18.24 o 
  -3   1  10       76.91       73.42      9.54 o 
  -2   1  10        2.64       -2.01      4.88 o 
  -1   1  10       32.08       42.50      9.23 o 
   0   1  10      202.08      194.47     12.38 o 
   1   1  10      256.94      255.31     11.96 o 
   2   1  10      569.92      544.48     15.83 o 
   3   1  10      571.00      518.89     15.06 o 
   4   1  10      589.25      608.82     26.78 o 
   5   1  10        0.17       -0.41      4.24 o 
   6   1  10      217.33      186.81     23.03 o 
   7   1  10      109.82       97.33     14.71 o 
   8   1  10     1237.49     1481.97     75.52 o 
   9   1  10       38.15       33.27     20.26 o 
  10   1  10       14.07       17.50     25.11 o 
  11   1  10       30.99        2.60     25.36 o 
  12   1  10        1.25       -8.16     29.07 o 
  -9   2  10        0.04        7.61     34.33 o 
  -8   2  10       38.60        8.75     15.26 o 
  -7   2  10        0.74        3.94     12.56 o 
  -6   2  10      153.36      167.29     19.29 o 
  -5   2  10      848.01      946.81     37.27 o 
  -4   2  10      513.20      498.07     22.72 o 
  -3   2  10       81.45       93.67     10.65 o 
  -2   2  10      325.53      323.00     14.48 o 
  -1   2  10      723.37      774.91     21.42 o 
   0   2  10      152.11      146.36     12.10 o 
   1   2  10       21.06        7.25      5.14 o 
   2   2  10      190.01      183.38     10.20 o 
   3   2  10     2218.19     2335.39     36.26 o 
   4   2  10     2029.72     2075.58     42.93 o 
   5   2  10      159.59      177.23     12.11 o 
   6   2  10      338.73      330.47     20.37 o 
   7   2  10       36.81       32.56      9.26 o 
   8   2  10       14.60        7.60     10.49 o 
   9   2  10      166.11      194.12     30.95 o 
  10   2  10       21.65       19.18     26.13 o 
  11   2  10      252.64      162.41     42.49 o 
  12   2  10       83.80       74.40     33.65 o 
  -9   3  10        9.32      -15.34     28.39 o 
  -8   3  10       35.43       15.40     27.65 o 
  -7   3  10      110.15       98.20     18.49 o 
  -6   3  10       24.24       23.97     12.76 o 
  -5   3  10        5.41       -2.37      9.47 o 
  -4   3  10      542.68      567.63     24.49 o 
  -3   3  10       16.30       13.31      6.82 o 
  -2   3  10       70.02       74.52      9.00 o 
  -1   3  10     1530.97     1496.50     27.22 o 
   0   3  10       38.24       28.10      5.02 o 
   1   3  10      542.09      574.44     11.61 o 
   2   3  10      291.90      331.23     13.63 o 
   3   3  10      402.80      413.19     16.14 o 
   4   3  10     2241.22     2379.04     49.33 o 
   5   3  10      198.47      186.23     15.15 o 
   6   3  10      622.60      626.05     22.49 o 
   7   3  10      502.30      497.91     24.45 o 
   8   3  10        9.81       21.82     10.04 o 
   9   3  10      119.60      106.47     24.79 o 
  10   3  10      254.11      276.66     60.55 o 
  11   3  10       34.06       14.23     27.21 o 
  12   3  10      432.04      418.90     65.00 o 
  -8   4  10       23.52      -25.05     25.05 o 
  -7   4  10      197.99      199.15     23.16 o 
  -6   4  10      514.48      489.91     31.73 o 
  -5   4  10        0.62        6.32     10.07 o 
  -4   4  10      160.51      140.12     20.91 o 
  -3   4  10        0.48        2.32      6.67 o 
  -2   4  10      423.79      417.81     16.18 o 
  -1   4  10     1092.22     1048.00     22.60 o 
   0   4  10        5.51        7.10      4.31 o 
   1   4  10     2938.21     2932.75     42.53 o 
   2   4  10        9.31        3.16      4.16 o 
   3   4  10      723.76      782.27     23.54 o 
   4   4  10      366.42      373.12     14.88 o 
   5   4  10     1754.89     1768.46     45.42 o 
   6   4  10      582.91      631.42     38.20 o 
   7   4  10     1078.39     1190.30     33.00 o 
   8   4  10      862.90      910.52     34.31 o 
   9   4  10       13.81       24.89     29.12 o 
  10   4  10       55.98       39.73     21.51 o 
  11   4  10        3.74       19.17     25.67 o 
  12   4  10       20.85       34.33     29.87 o 
  13   4  10      179.78       79.41     39.64 o 
  -8   5  10        4.17       12.49     27.77 o 
  -7   5  10      134.26      161.62     22.20 o 
  -6   5  10      615.14      753.09     37.94 o 
  -5   5  10      256.53      272.14     23.33 o 
  -4   5  10       59.30       43.69     10.68 o 
  -3   5  10      911.18      883.30     25.84 o 
  -2   5  10       45.37       52.02      7.71 o 
  -1   5  10      134.23      136.40     14.35 o 
   0   5  10        5.55        7.10      5.02 o 
   1   5  10     1378.70     1450.71     28.04 o 
   2   5  10      443.72      444.36     25.56 o 
   3   5  10      988.43     1053.54     26.82 o 
   4   5  10      134.82      115.05     10.61 o 
   5   5  10       12.38        7.54      6.54 o 
   6   5  10        1.29       -6.13      6.13 o 
   7   5  10       35.20       29.80     12.44 o 
   8   5  10      536.32      527.06     27.86 o 
   9   5  10       67.90       59.58     19.19 o 
  10   5  10      260.90      237.52     47.40 o 
  11   5  10       67.90       57.89     30.06 o 
  12   5  10        7.81      -12.25     27.15 o 
  13   5  10        0.08        2.78     28.02 o 
  -8   6  10       10.82       18.43     33.21 o 
  -7   6  10       61.87       61.95     25.80 o 
  -6   6  10       90.81       83.83     16.28 o 
  -5   6  10      397.30      359.39     25.86 o 
  -4   6  10       14.67       16.61     10.23 o 
  -3   6  10      389.26      392.65     18.92 o 
  -2   6  10       70.57       68.92      9.35 o 
  -1   6  10       42.71       37.69      7.27 o 
   0   6  10       16.12       14.38      5.73 o 
   1   6  10       52.60       38.79      9.09 o 
   2   6  10     1245.10     1359.67     27.28 o 
   3   6  10     3608.49     3474.74     61.80 o 
   4   6  10     1615.54     1616.36     33.36 o 
   5   6  10       12.23        7.11      6.51 o 
   6   6  10      297.17      296.89     17.25 o 
   7   6  10      144.46      178.29     15.31 o 
   8   6  10        3.77        2.45      9.80 o 
   9   6  10        5.44        4.08     13.08 o 
  10   6  10      532.02      529.57     39.67 o 
  11   6  10      428.64      374.84     42.37 o 
  12   6  10       58.16       62.03     36.12 o 
  13   6  10        7.15        7.24     32.72 o 
  -7   7  10        6.49       27.34     44.65 o 
  -6   7  10        4.56        7.42     14.72 o 
  -5   7  10       82.78       40.58     13.14 o 
  -4   7  10       12.40       26.28     11.24 o 
  -3   7  10      520.57      522.06     21.98 o 
  -2   7  10      216.63      235.29     15.36 o 
  -1   7  10      561.89      521.88     19.71 o 
   0   7  10      100.94       90.70      9.74 o 
   1   7  10      122.12      121.03     10.10 o 
   2   7  10       28.43       15.60      6.00 o 
   3   7  10      825.78      800.57     27.06 o 
   4   7  10     2434.52     2286.37     42.72 o 
   5   7  10       11.00        8.48      7.28 o 
   6   7  10       27.17       18.38      8.24 o 
   7   7  10      201.36      249.03     17.68 o 
   8   7  10      147.96      141.29     21.02 o 
   9   7  10        9.61       16.92     14.95 o 
  10   7  10       13.75       -2.44     14.76 o 
  11   7  10      279.19      242.44     41.72 o 
  12   7  10       65.97       67.17     28.62 o 
  -7   8  10      142.90      227.96     39.73 o 
  -6   8  10        5.61       36.49     21.75 o 
  -5   8  10      207.09      201.08     26.06 o 
  -4   8  10        5.83       -0.44     10.96 o 
  -3   8  10       79.41       82.29     12.65 o 
  -2   8  10      285.69      287.03     16.92 o 
  -1   8  10      400.50      439.22     22.19 o 
   0   8  10        0.57        2.10      6.00 o 
   1   8  10      566.59      549.32     28.39 o 
   2   8  10        3.31       -2.50      5.37 o 
   3   8  10       57.67       60.52     11.24 o 
   4   8  10       62.03       67.14     11.34 o 
   5   8  10      147.49      122.60     12.78 o 
   6   8  10      517.84      492.50     22.99 o 
   7   8  10        8.70        9.12     10.59 o 
   8   8  10      375.97      425.13     27.48 o 
   9   8  10       57.20       60.91     18.44 o 
  10   8  10        0.59       21.50     14.87 o 
  11   8  10        6.84       14.37     21.01 o 
  12   8  10        1.05      -17.67     21.18 o 
  -7   9  10       25.73       27.77     34.45 o 
  -6   9  10      467.03      495.22     69.52 o 
  -5   9  10        6.08       23.62     16.19 o 
  -4   9  10      622.62      653.13     40.37 o 
  -3   9  10      415.90      409.68     24.31 o 
  -2   9  10        1.50       11.07      7.57 o 
  -1   9  10      297.07      346.06     18.23 o 
   0   9  10      114.69       96.06     10.72 o 
   1   9  10       96.52      109.04     10.97 o 
   2   9  10       22.54        8.98      7.23 o 
   3   9  10       68.84       50.01     13.38 o 
   4   9  10        4.54        1.04      8.27 o 
   5   9  10      443.89      470.06     22.37 o 
   6   9  10     1065.84     1075.74     32.03 o 
   7   9  10      190.43      181.36     16.81 o 
   8   9  10      588.41      648.01     33.63 o 
   9   9  10      311.34      294.99     31.55 o 
  10   9  10      275.96      299.96     32.95 o 
  11   9  10      149.13      134.78     29.68 o 
  12   9  10       19.73        0.71     22.54 o 
  -6  10  10       70.76      115.59     38.04 o 
  -5  10  10      675.17      560.16     70.45 o 
  -4  10  10        0.01       -8.78     15.19 o 
  -3  10  10      657.13      701.17     33.84 o 
  -2  10  10       68.02       61.57     13.44 o 
  -1  10  10      129.27      116.62     18.17 o 
   0  10  10        3.55        7.36      7.40 o 
   1  10  10      216.27      169.15     13.47 o 
   2  10  10      119.54      108.12     12.80 o 
   3  10  10       20.25       10.31      9.56 o 
   4  10  10        3.66        4.58     10.05 o 
   5  10  10       34.88       17.39     10.43 o 
   6  10  10      519.62      583.61     26.80 o 
   7  10  10       48.08       38.81     11.37 o 
   8  10  10      626.21      599.71     57.99 o 
   9  10  10       17.08        8.21     18.34 o 
  10  10  10       12.19      -11.24     19.80 o 
  11  10  10      134.07      148.41     32.18 o 
  12  10  10       47.63       46.79     30.27 o 
  -6  11  10        0.66        8.54     31.54 o 
  -5  11  10        2.65      -24.18     24.18 o 
  -4  11  10      194.06      233.32     48.27 o 
  -3  11  10       95.77       82.14     39.74 o 
  -2  11  10      777.97      803.52     36.22 o 
  -1  11  10       10.22       15.17      9.20 o 
   0  11  10     1095.77     1134.16     36.89 o 
   1  11  10      296.99      276.03     17.28 o 
   2  11  10      130.20      115.16     14.06 o 
   3  11  10      135.59      119.54     15.88 o 
   4  11  10      802.63      790.92     34.47 o 
   5  11  10      120.53       93.35     15.13 o 
   6  11  10      149.12      143.51     19.15 o 
   7  11  10      325.29      307.66     30.45 o 
   8  11  10       96.61      102.25     21.47 o 
   9  11  10       12.34      -10.58     12.91 o 
  10  11  10       13.38       36.21     22.65 o 
  11  11  10       48.74       54.21     26.15 o 
  12  11  10       82.34       54.46     28.74 o 
  -5  12  10        4.91       31.17     31.73 o 
  -4  12  10      208.92      187.75     33.12 o 
  -3  12  10       23.29       11.03     18.26 o 
  -2  12  10       87.52       77.24     32.53 o 
  -1  12  10     1061.91     1201.53     46.99 o 
   0  12  10        0.69       -4.44      9.53 o 
   1  12  10     1487.73     1493.71     39.92 o 
   2  12  10      723.60      744.27     31.44 o 
   3  12  10        2.78       -8.82      8.82 o 
   4  12  10        0.81        0.36      9.86 o 
   5  12  10      421.78      409.52     41.35 o 
   6  12  10       13.62       -4.31     11.26 o 
   7  12  10      505.62      587.03     41.57 o 
   8  12  10       49.66       58.05     19.44 o 
   9  12  10      166.87      185.96     67.75 o 
  10  12  10       58.76       90.30     41.56 o 
  11  12  10        0.04       55.91     36.80 o 
  -4  13  10        4.70       22.70     30.37 o 
  -3  13  10      103.61      138.57     49.01 o 
  -2  13  10        6.81       10.17     17.19 o 
  -1  13  10      101.52       75.95     22.91 o 
   0  13  10      109.64       94.44     18.33 o 
   1  13  10      135.84      127.76     21.52 o 
   2  13  10      677.62      688.21     48.50 o 
   3  13  10      335.45      372.85     48.68 o 
   4  13  10      103.12      100.94     17.53 o 
   5  13  10      214.90      229.00     27.84 o 
   6  13  10       19.93       19.17     19.72 o 
   7  13  10        0.02      -17.12     17.12 o 
   8  13  10      361.95      299.72     57.52 o 
   9  13  10        3.68       14.40     22.66 o 
  10  13  10      122.45       76.57     40.33 o 
  11  13  10      103.20      197.05     56.59 o 
  -3  14  10       91.60       86.32     28.10 o 
  -2  14  10      137.51      156.97     31.46 o 
  -1  14  10        0.07       -6.73     17.82 o 
   0  14  10       77.65       75.50     23.07 o 
   1  14  10        7.59       -3.55     17.48 o 
   2  14  10       12.54       17.99     19.30 o 
   3  14  10      231.16      308.30     76.14 o 
   4  14  10       83.75       32.53     20.81 o 
   5  14  10      538.56      515.47     78.42 o 
   6  14  10      257.35      274.77     38.13 o 
   7  14  10       44.81       72.85     25.66 o 
   8  14  10        1.19       -3.28     21.94 o 
   9  14  10       75.94       40.94     26.30 o 
  10  14  10        8.20       -2.46     24.26 o 
  -2  15  10      106.94      153.26     44.04 o 
  -1  15  10      175.37      216.67     40.14 o 
   0  15  10      168.28      141.78     30.80 o 
   1  15  10      245.60      205.65     49.79 o 
   2  15  10        0.16        1.65     20.22 o 
   3  15  10        1.08       16.95     20.50 o 
   4  15  10       24.67        1.89     19.26 o 
   5  15  10        4.58       12.92     21.67 o 
   6  15  10      258.98      353.50     44.56 o 
   7  15  10       26.22       35.96     41.62 o 
   8  15  10        6.92       58.08     28.67 o 
   9  15  10      127.60       95.43     45.03 o 
  -1  16  10      118.27      107.37     42.80 o 
   3  16  10       12.94      -12.75     19.94 o 
   4  16  10       98.36       86.73     28.56 o 
   5  16  10       23.01       20.41     33.71 o 
   6  16  10        0.56       14.91     31.79 o 
   7  16  10      133.82      149.80     51.40 o 
   8  16  10       52.12       75.02     41.87 o 
   4  17  10       25.13      126.79     47.07 o 
   5  17  10       23.24       40.14     39.77 o 
   6  17  10       25.81       35.69     42.12 o 
   7  17  10       19.01       12.68     36.18 o 
  -1 -13  11       93.96       45.58     44.35 o 
   0 -13  11        6.05      -20.78     29.93 o 
   1 -13  11       95.70       28.82     38.16 o 
  -4 -12  11       14.50       21.52     43.29 o 
  -3 -12  11        3.63      -28.76     28.76 o 
  -2 -12  11       16.33       21.01     31.64 o 
  -1 -12  11        0.11      -26.29     26.29 o 
   0 -12  11       13.73       54.80     35.38 o 
   1 -12  11        8.19        3.34     33.09 o 
   2 -12  11      129.54      126.79     44.72 o 
   3 -12  11       38.87       52.20     38.04 o 
   4 -12  11       25.06       42.73     26.64 o 
  -5 -11  11       87.36       46.45     46.76 o 
  -4 -11  11       16.79      -17.75     38.90 o 
  -3 -11  11      105.17      108.39     38.13 o 
  -2 -11  11      155.92      180.24     51.37 o 
  -1 -11  11       54.99       26.78     31.82 o 
   0 -11  11       13.22       28.88     34.88 o 
   1 -11  11       20.44       31.11     32.59 o 
   2 -11  11       55.56       58.20     35.07 o 
   3 -11  11      144.98       82.01     37.54 o 
   4 -11  11       58.87       54.18     25.97 o 
   5 -11  11       57.31       60.21     26.73 o 
  -6 -10  11        1.62       40.08     42.37 o 
  -5 -10  11       15.42       14.47     39.15 o 
  -4 -10  11       12.21        8.97     28.45 o 
  -3 -10  11       26.76       29.68     23.10 o 
  -2 -10  11      114.31      136.09     48.37 o 
  -1 -10  11      403.25      385.42     89.25 o 
   0 -10  11      115.15      108.61     43.60 o 
   1 -10  11      125.44      101.90     36.58 o 
   2 -10  11       40.55       41.13     30.06 o 
   3 -10  11       97.36       72.49     36.00 o 
   4 -10  11       53.18      112.53     28.48 o 
   5 -10  11        4.43      -10.41     19.95 o 
   6 -10  11      108.12      171.32     49.23 o 
  -6  -9  11       38.83       24.68     38.16 o 
  -5  -9  11       61.12       70.94     42.37 o 
  -4  -9  11      116.28       55.36     89.93 o 
  -3  -9  11        0.14       12.78     18.64 o 
  -2  -9  11       17.29      -16.69     16.69 o 
  -1  -9  11      676.28      717.49     87.82 o 
   0  -9  11       11.17        1.31     20.73 o 
   1  -9  11      629.63      599.06     80.16 o 
   2  -9  11      296.61      406.16     59.56 o 
   3  -9  11        0.18       -6.09     17.59 o 
   4  -9  11        4.90      -10.88     16.58 o 
   5  -9  11       11.20        1.79     18.21 o 
   6  -9  11       16.76       -2.04     25.11 o 
   7  -9  11       44.53       12.93     29.93 o 
  -7  -8  11       26.33      104.34     46.14 o 
  -6  -8  11      114.98       94.32     46.02 o 
  -5  -8  11       25.72      -18.33     18.69 o 
  -4  -8  11      170.69      142.44     59.99 o 
  -3  -8  11      308.94      323.91     41.61 o 
  -2  -8  11      104.30       80.61     33.27 o 
  -1  -8  11       20.58       34.25     20.88 o 
   0  -8  11       87.02       91.21     24.80 o 
   1  -8  11       42.75       49.23     32.10 o 
   2  -8  11      508.11      477.22     49.34 o 
   3  -8  11      369.29      417.66     84.08 o 
   4  -8  11       52.01       28.29     16.03 o 
   5  -8  11      454.21      472.49     44.41 o 
   6  -8  11        0.64      -15.46     22.95 o 
   7  -8  11       19.48       24.12     28.95 o 
   8  -8  11       40.12       93.89     39.77 o 
  -7  -7  11       14.11        9.02     51.64 o 
  -6  -7  11       62.78       87.34     23.37 o 
  -5  -7  11       99.59      107.25     39.40 o 
  -4  -7  11       11.91        4.28     25.54 o 
  -3  -7  11      314.36      310.23     38.58 o 
  -2  -7  11      929.52      977.63    124.59 o 
  -1  -7  11       15.87      -21.64     28.85 o 
   0  -7  11       67.45       34.34     17.66 o 
   1  -7  11       27.75        6.74     16.86 o 
   2  -7  11      102.91       90.78     25.94 o 
   3  -7  11      381.48      387.71     40.47 o 
   4  -7  11      101.54      113.09     20.52 o 
   5  -7  11      217.90      279.79     34.54 o 
   6  -7  11      728.06      873.05     82.44 o 
   7  -7  11       87.58       85.17     33.27 o 
   8  -7  11       31.03        1.11     25.11 o 
   9  -7  11       25.31       13.85     30.55 o 
  -8  -6  11      163.67      156.85     52.26 o 
  -7  -6  11       51.96       53.67     26.93 o 
  -6  -6  11       21.69       57.38     17.10 o 
  -5  -6  11      138.40       93.53     17.35 o 
  -4  -6  11        9.78       -1.77     11.41 o 
  -3  -6  11      164.70      152.68     22.91 o 
  -2  -6  11       49.81       65.50     20.87 o 
  -1  -6  11      547.65      550.50     96.39 o 
   0  -6  11       41.99       54.78     19.87 o 
   1  -6  11       45.99       29.73     11.37 o 
   2  -6  11       12.72       15.97     14.27 o 
   3  -6  11        1.98       15.19     10.06 o 
   4  -6  11       39.35       38.64     24.54 o 
   5  -6  11       43.41       38.27     11.00 o 
   6  -6  11      569.37      582.49     68.65 o 
   7  -6  11      318.14      226.61     48.74 o 
   8  -6  11       37.47       52.01     36.43 o 
   9  -6  11        3.37        1.18     31.23 o 
  -8  -5  11       55.08       73.41     44.04 o 
  -7  -5  11      367.92      311.28     44.89 o 
  -6  -5  11       76.99       64.13     18.07 o 
  -5  -5  11        9.05       17.95     12.72 o 
  -4  -5  11      332.97      262.22     24.18 o 
  -3  -5  11        0.27        6.25      7.20 o 
  -2  -5  11       14.29        0.47      8.93 o 
  -1  -5  11       19.31       12.00     10.11 o 
   0  -5  11      181.69      206.01     20.61 o 
   1  -5  11      541.82      613.66     26.66 o 
   2  -5  11      221.15      251.53     26.61 o 
   3  -5  11        5.39       -6.64      9.92 o 
   4  -5  11       69.43       58.87     15.37 o 
   5  -5  11      168.15      145.30     26.83 o 
   6  -5  11       47.90       23.86     20.30 o 
   7  -5  11      606.20      643.10     71.43 o 
   8  -5  11      110.09      153.57     39.95 o 
   9  -5  11        8.57       29.75     29.38 o 
  10  -5  11        2.66      -28.02     28.02 o 
  -8  -4  11        5.03        0.68     32.04 o 
  -7  -4  11       15.57       12.33     14.70 o 
  -6  -4  11      277.51      297.91     28.28 o 
  -5  -4  11      190.36      153.55     21.92 o 
  -4  -4  11      258.72      243.54     22.62 o 
  -3  -4  11      323.45      309.26     17.00 o 
  -2  -4  11      420.09      424.29     26.99 o 
  -1  -4  11      601.83      641.94     29.93 o 
   0  -4  11        3.60        3.37      7.77 o 
   1  -4  11       10.72        7.25      7.27 o 
   2  -4  11      905.02      873.86     25.64 o 
   3  -4  11     1017.62      985.00     62.49 o 
   4  -4  11      155.96      166.52     17.24 o 
   5  -4  11      575.64      608.18     58.54 o 
   6  -4  11      286.50      279.76     49.59 o 
   7  -4  11      149.13      131.55     38.04 o 
   8  -4  11       36.72       32.59     26.53 o 
   9  -4  11        5.72       26.29     27.28 o 
  10  -4  11        3.10       45.27     33.34 o 
  -8  -3  11      151.79      137.12     44.47 o 
  -7  -3  11        1.70        9.24     14.93 o 
  -6  -3  11       50.84       47.35     14.86 o 
  -5  -3  11      110.80      106.33     22.03 o 
  -4  -3  11        8.88       11.56     15.07 o 
  -3  -3  11      446.97      505.43     21.12 o 
  -2  -3  11       46.24       55.82     11.97 o 
  -1  -3  11       48.07       54.00     10.45 o 
   0  -3  11      524.49      553.29     22.17 o 
   1  -3  11       50.08       43.88      8.68 o 
   2  -3  11        3.47        1.11      5.41 o 
   3  -3  11      115.26      126.05      9.84 o 
   4  -3  11      986.36     1031.41     37.91 o 
   5  -3  11       45.19       10.88     13.13 o 
   6  -3  11      384.05      353.16     22.15 o 
   7  -3  11      842.06      849.23     56.93 o 
   8  -3  11      417.42      384.14     57.21 o 
   9  -3  11      175.63      117.76     38.10 o 
  10  -3  11        0.44       41.69     30.86 o 
  11  -3  11        8.14        9.77     25.98 o 
  -8  -2  11      220.76      278.87     60.24 o 
  -7  -2  11      187.26      199.36     43.35 o 
  -6  -2  11      111.25       71.78     16.77 o 
  -5  -2  11      164.77      161.02     19.85 o 
  -4  -2  11       80.13       54.23     13.65 o 
  -3  -2  11      208.01      209.03     14.09 o 
  -2  -2  11      412.16      410.25     25.61 o 
  -1  -2  11      376.07      358.67     23.28 o 
   0  -2  11      132.33      115.09     16.09 o 
   1  -2  11      840.14      832.43     23.92 o 
   2  -2  11        1.97        3.57      5.05 o 
   3  -2  11      414.92      455.11     15.60 o 
   4  -2  11        0.27       -6.68      8.97 o 
   5  -2  11      253.33      260.90     30.86 o 
   6  -2  11      395.11      391.84     22.27 o 
   7  -2  11      338.84      249.08     33.96 o 
   8  -2  11      114.68      112.01     34.76 o 
   9  -2  11      231.70      191.23     41.38 o 
  10  -2  11        1.34        5.32     24.92 o 
  11  -2  11        5.75      -22.08     24.18 o 
  -8  -1  11        0.14       26.92     23.88 o 
  -7  -1  11      107.45       88.57     18.86 o 
  -6  -1  11      355.31      341.93     27.87 o 
  -5  -1  11      256.40      251.60     23.82 o 
  -4  -1  11      489.02      470.45     29.38 o 
  -3  -1  11      458.17      425.09     19.80 o 
  -2  -1  11        4.03       -4.07      5.47 o 
  -1  -1  11     1129.50     1146.75     51.96 o 
   0  -1  11        3.16        3.52      7.07 o 
   1  -1  11     1515.26     1473.84     26.74 o 
   2  -1  11     1835.83     1801.85     29.69 o 
   3  -1  11      411.09      403.86     14.59 o 
   4  -1  11     2207.94     2192.15     56.01 o 
   5  -1  11     1056.92     1102.33     53.38 o 
   6  -1  11        5.53       -0.83      9.69 o 
   7  -1  11      743.51      799.36     35.29 o 
   8  -1  11      372.49      310.86     44.07 o 
   9  -1  11      137.46      109.90     34.57 o 
  10  -1  11      235.67      317.53     55.54 o 
  11  -1  11        1.42       18.00     29.87 o 
  -8   0  11       19.10       31.49     20.51 o 
  -7   0  11       64.13       46.82     16.39 o 
  -6   0  11       13.49       10.52     11.54 o 
  -5   0  11        9.28        8.04     10.91 o 
  -4   0  11      811.74      849.04     46.03 o 
  -3   0  11      454.73      482.44     34.93 o 
  -2   0  11      163.73      163.25     11.72 o 
  -1   0  11        2.93        8.14      8.35 o 
   0   0  11       56.99       64.71      9.86 o 
   1   0  11        7.71        5.91      5.35 o 
   2   0  11      599.25      591.29     16.81 o 
   3   0  11     1078.71     1010.49     21.05 o 
   4   0  11      433.95      425.60     18.44 o 
   5   0  11     1825.61     1899.38     52.39 o 
   6   0  11      424.08      447.18     42.27 o 
   7   0  11       76.04       85.61     15.24 o 
   8   0  11      197.51      228.05     46.94 o 
   9   0  11        2.36       16.51     21.09 o 
  10   0  11      120.33       91.60     35.87 o 
  11   0  11      225.53      255.68     53.62 o 
  12   0  11        4.59        3.83     29.38 o 
  -8   1  11       66.33       72.80     22.18 o 
  -7   1  11        0.60       -0.29     13.20 o 
  -6   1  11        3.45        1.47     11.51 o 
  -5   1  11      109.48       87.38     27.40 o 
  -4   1  11      780.72      783.83     35.36 o 
  -3   1  11     1609.87     1559.46     36.73 o 
  -2   1  11      546.13      604.26     23.87 o 
  -1   1  11      165.45      160.37     13.59 o 
   0   1  11        3.58       -1.85      5.47 o 
   1   1  11       50.36       56.05      8.37 o 
   2   1  11      569.08      552.24     26.51 o 
   3   1  11      198.23      234.63     16.54 o 
   4   1  11      180.01      171.17     14.68 o 
   5   1  11     1173.97     1323.44     42.54 o 
   6   1  11     1306.27     1302.93     33.20 o 
   7   1  11       12.88       22.55     10.92 o 
   8   1  11      919.66      846.41     55.08 o 
   9   1  11       17.82        8.92     17.84 o 
  10   1  11       23.64        2.66     24.37 o 
  11   1  11       74.75       79.85     35.50 o 
  12   1  11       42.50       25.17     32.41 o 
  -8   2  11       51.47       37.36     19.72 o 
  -7   2  11      338.77      376.97     30.76 o 
  -6   2  11        0.24       -4.27     11.39 o 
  -5   2  11      112.16       70.10     18.23 o 
  -4   2  11      909.23      898.17     36.99 o 
  -3   2  11      232.42      217.71     15.77 o 
  -2   2  11      995.49      981.69     40.14 o 
  -1   2  11       91.42       84.72      8.68 o 
   0   2  11      632.31      671.67     21.46 o 
   1   2  11      148.78      135.73     11.06 o 
   2   2  11        6.84        8.58      5.18 o 
   3   2  11       79.99      103.33     10.67 o 
   4   2  11      145.64      144.24     19.18 o 
   5   2  11     1182.65     1235.30     26.16 o 
   6   2  11      772.93      764.70     25.79 o 
   7   2  11     1367.33     1343.17     37.81 o 
   8   2  11       34.85       33.26     17.56 o 
   9   2  11      166.93      178.86     36.55 o 
  10   2  11       14.11       18.80     24.74 o 
  11   2  11        0.95      -12.06     24.74 o 
  12   2  11        7.07      -10.51     25.54 o 
  -8   3  11        3.93       20.48     24.16 o 
  -7   3  11       13.68       25.98     14.32 o 
  -6   3  11       90.96       81.35     19.67 o 
  -5   3  11        0.53        8.18     11.33 o 
  -4   3  11      301.17      281.84     23.21 o 
  -3   3  11      231.03      215.12     15.97 o 
  -2   3  11      330.88      334.57     16.38 o 
  -1   3  11      584.53      552.98     20.42 o 
   0   3  11      612.27      613.76     16.81 o 
   1   3  11      482.21      526.03     13.97 o 
   2   3  11      735.08      792.02     37.33 o 
   3   3  11      129.75      125.57     17.88 o 
   4   3  11        2.66       -3.56      5.84 o 
   5   3  11     1280.95     1299.23     30.89 o 
   6   3  11      830.51      856.19     27.77 o 
   7   3  11       60.70       44.37     10.51 o 
   8   3  11      112.02      114.64     18.45 o 
   9   3  11        0.42       22.78     18.31 o 
  10   3  11       68.75        1.98     23.69 o 
  11   3  11        2.99       -1.24     25.54 o 
  12   3  11      204.67      195.19     51.21 o 
  -8   4  11       59.48       24.24     32.97 o 
  -7   4  11       76.55      105.30     19.37 o 
  -6   4  11       65.87       47.66     15.05 o 
  -5   4  11       24.01        6.92     10.85 o 
  -4   4  11        5.73        7.76      9.87 o 
  -3   4  11     1222.64     1231.46     30.31 o 
  -2   4  11      310.22      289.94     21.21 o 
  -1   4  11      939.06      993.03     22.97 o 
   0   4  11      234.26      210.23     11.45 o 
   1   4  11       18.54       22.34      5.32 o 
   2   4  11      342.16      375.24     13.74 o 
   3   4  11      256.21      251.33     11.96 o 
   4   4  11       14.31       12.53      5.65 o 
   5   4  11     2658.89     2725.83     46.54 o 
   6   4  11       64.34       59.96      9.27 o 
   7   4  11        1.89        4.93      7.47 o 
   8   4  11       25.51       30.71     14.71 o 
   9   4  11      401.63      333.86     30.91 o 
  10   4  11       47.22       31.11     27.77 o 
  11   4  11      377.53      281.84     52.45 o 
  12   4  11        0.02       23.38     29.81 o 
  -8   5  11      108.77      146.15     48.24 o 
  -7   5  11       35.84       48.22     17.00 o 
  -6   5  11      251.69      275.69     26.25 o 
  -5   5  11        0.06       18.75     10.17 o 
  -4   5  11       16.27        9.62      9.41 o 
  -3   5  11      826.18      842.11     31.34 o 
  -2   5  11     1606.30     1679.13     34.81 o 
  -1   5  11      750.60      714.29     21.90 o 
   0   5  11      589.85      577.28     25.23 o 
   1   5  11      514.62      530.60     17.62 o 
   2   5  11      236.69      248.28     15.71 o 
   3   5  11        2.53       -0.29      6.93 o 
   4   5  11       11.09        9.21      5.86 o 
   5   5  11      113.00      120.31     11.44 o 
   6   5  11      985.12      986.08     27.33 o 
   7   5  11      336.18      329.68     32.53 o 
   8   5  11       32.49       18.51     13.97 o 
   9   5  11       49.55       29.91     16.01 o 
  10   5  11      189.44      113.36     30.92 o 
  11   5  11      122.23      106.13     37.79 o 
  12   5  11       57.20       67.29     35.32 o 
  -7   6  11      104.68       56.34     31.91 o 
  -6   6  11       20.19       19.74     13.20 o 
  -5   6  11      272.98      279.78     24.42 o 
  -4   6  11      149.21      108.05     21.84 o 
  -3   6  11      178.35      147.98     17.33 o 
  -2   6  11      703.65      731.71     23.99 o 
  -1   6  11      209.19      191.64     13.51 o 
   0   6  11        5.02       -2.12      5.42 o 
   1   6  11      671.79      592.15     19.25 o 
   2   6  11      176.53      195.01     13.46 o 
   3   6  11      315.39      350.72     18.28 o 
   4   6  11       10.36       16.97      6.11 o 
   5   6  11       33.00       18.00      7.35 o 
   6   6  11      196.69      178.92     19.12 o 
   7   6  11      142.67      158.75     16.51 o 
   8   6  11      476.26      428.67     34.16 o 
   9   6  11      144.62      139.63     29.70 o 
  10   6  11      322.02      372.92     60.02 o 
  11   6  11        1.48       -2.54     19.36 o 
  12   6  11       14.86      -10.08     25.91 o 
  -7   7  11       35.81        5.75     31.17 o 
  -6   7  11       28.15       30.34     16.96 o 
  -5   7  11      220.73      217.42     28.81 o 
  -4   7  11      699.42      750.07     36.18 o 
  -3   7  11      115.80      108.93     15.87 o 
  -2   7  11      374.98      367.46     30.09 o 
  -1   7  11       15.18        9.27      6.81 o 
   0   7  11      229.17      208.60     16.22 o 
   1   7  11        9.69       10.60      6.06 o 
   2   7  11      407.09      431.44     31.50 o 
   3   7  11      127.04      108.47     12.60 o 
   4   7  11       49.37       40.58      9.87 o 
   5   7  11      275.86      257.99     21.22 o 
   6   7  11        0.45       -3.99      7.42 o 
   7   7  11     1221.66     1194.78     33.57 o 
   8   7  11       56.49       73.02     17.67 o 
   9   7  11      373.99      411.03     45.03 o 
  10   7  11      286.37      294.74     36.79 o 
  11   7  11       59.28       45.78     25.33 o 
  12   7  11       61.24       22.57     30.80 o 
  -7   8  11       25.09       37.85     30.92 o 
  -6   8  11       13.36       18.07     23.01 o 
  -5   8  11        0.05       13.84     12.77 o 
  -4   8  11      505.97      497.13     42.47 o 
  -3   8  11      468.91      475.91     28.61 o 
  -2   8  11      109.91       85.84     20.58 o 
  -1   8  11      405.89      378.80     19.03 o 
   0   8  11        9.52       13.04      7.32 o 
   1   8  11        9.96        6.71      6.21 o 
   2   8  11      223.33      213.97     15.60 o 
   3   8  11       54.19       49.51     10.53 o 
   4   8  11       42.16       26.93     11.17 o 
   5   8  11      994.21      961.55     34.90 o 
   6   8  11       14.47       18.20      8.91 o 
   7   8  11        9.20        0.24     10.17 o 
   8   8  11      109.62       97.29     19.23 o 
   9   8  11        6.47       24.65     15.05 o 
  10   8  11      238.89      211.02     34.02 o 
  11   8  11       67.78       73.40     25.51 o 
  12   8  11       30.50       42.87     36.15 o 
  -6   9  11       11.60       -0.62     28.33 o 
  -5   9  11        9.09       31.52     17.50 o 
  -4   9  11       58.45       60.46     15.24 o 
  -3   9  11      162.37      163.52     17.58 o 
  -2   9  11      100.75      106.75     14.44 o 
  -1   9  11       64.87       61.19     11.75 o 
   0   9  11      584.59      596.31     24.52 o 
   1   9  11      238.51      202.46     16.72 o 
   2   9  11      158.96      137.12     14.98 o 
   3   9  11      448.12      466.53     25.03 o 
   4   9  11       53.52       59.24     11.79 o 
   5   9  11      352.68      344.19     23.33 o 
   6   9  11     1200.86     1258.54     35.41 o 
   7   9  11       81.98       80.27     30.02 o 
   8   9  11      161.12      168.16     19.94 o 
   9   9  11      782.64      838.05     46.78 o 
  10   9  11       91.37       93.50     41.22 o 
  11   9  11       11.93       22.66     23.02 o 
  12   9  11       14.83        5.81     22.79 o 
  -6  10  11       10.39       -8.29     27.96 o 
  -5  10  11       60.44       95.00     26.00 o 
  -4  10  11       51.94       32.60     20.02 o 
  -3  10  11        0.14        7.57     10.80 o 
  -2  10  11        0.34       -6.87      9.15 o 
  -1  10  11       30.98       30.16     10.81 o 
   0  10  11       28.00       28.03     12.40 o 
   1  10  11      927.33      967.72     28.07 o 
   2  10  11       97.58       88.79     12.50 o 
   3  10  11      885.30      885.35     30.72 o 
   4  10  11      108.68      102.75     22.91 o 
   5  10  11       26.06       10.02     16.51 o 
   6  10  11       49.98       57.81     13.78 o 
   7  10  11      579.19      668.77     48.50 o 
   8  10  11        8.56       12.78     12.50 o 
   9  10  11       20.31       11.25     17.69 o 
  10  10  11      225.39      197.37     33.53 o 
  11  10  11       35.36       13.94     21.82 o 
  12  10  11       25.97       -9.80     22.94 o 
  -5  11  11      214.43      318.64     58.08 o 
  -4  11  11      739.30      905.64    146.21 o 
  -3  11  11       93.75       87.36     33.24 o 
  -2  11  11      136.49      139.99     21.27 o 
  -1  11  11       48.50       44.69     12.01 o 
   0  11  11        2.39       -4.32      8.93 o 
   1  11  11       47.55       28.63     12.34 o 
   2  11  11      222.71      228.43     21.54 o 
   3  11  11       70.94       61.23     12.09 o 
   4  11  11      684.85      751.04     41.95 o 
   5  11  11      165.56      192.67     31.77 o 
   6  11  11      143.29      141.83     23.02 o 
   7  11  11      151.12      155.38     23.29 o 
   8  11  11      105.63      115.67     21.36 o 
   9  11  11       64.71       88.42     36.43 o 
  10  11  11      137.96      176.30     32.81 o 
  11  11  11       22.88       34.63     45.83 o 
  -4  12  11       59.69       43.34     24.43 o 
  -3  12  11      696.61      708.39     91.94 o 
  -2  12  11       13.05       11.35     18.36 o 
  -1  12  11      182.19      206.36     23.49 o 
   0  12  11      350.20      339.65     28.92 o 
   1  12  11       23.24        5.69     11.68 o 
   2  12  11      254.70      217.22     30.92 o 
   3  12  11      148.43      145.39     18.17 o 
   4  12  11       93.79       91.73     19.48 o 
   5  12  11      927.38      983.72     49.81 o 
   6  12  11      294.81      284.52     31.22 o 
   7  12  11      138.74      163.29     31.10 o 
   8  12  11        3.21      -12.13     19.33 o 
   9  12  11        0.07       -0.88     40.70 o 
  10  12  11        9.57      -26.47     26.47 o 
  11  12  11      140.68      184.06     55.97 o 
  -4  13  11       14.35       15.15     31.79 o 
  -3  13  11        1.88       16.06     21.24 o 
  -2  13  11      250.81      251.19     40.51 o 
  -1  13  11       71.80       88.14     23.06 o 
   0  13  11      195.80      175.87     23.41 o 
   1  13  11      217.55      221.60     32.18 o 
   2  13  11      437.46      463.46     42.96 o 
   3  13  11      360.90      411.40     33.33 o 
   4  13  11      218.06      130.11     26.58 o 
   5  13  11      204.99      183.60     30.94 o 
   6  13  11      657.33      621.98     51.68 o 
   7  13  11        5.71        6.18     18.51 o 
   8  13  11      523.14      624.63    138.54 o 
   9  13  11        1.35      -19.82     20.27 o 
  10  13  11       15.52        6.12     34.20 o 
  -3  14  11        3.13       32.04     33.46 o 
  -2  14  11        0.59        3.65     28.33 o 
  -1  14  11       42.55       47.62     21.98 o 
   0  14  11      102.98      131.31     28.88 o 
   1  14  11      323.39      270.12     54.61 o 
   2  14  11        4.81        4.68     18.13 o 
   3  14  11      529.05      443.23     44.94 o 
   4  14  11       60.26       77.25     24.40 o 
   5  14  11        2.83       23.91     20.85 o 
   6  14  11        2.38        4.27     19.06 o 
   7  14  11      182.38      225.39     38.12 o 
   8  14  11       43.42       19.60     25.78 o 
   9  14  11      313.88      320.73     96.79 o 
  10  14  11      109.88      111.57     46.26 o 
  -2  15  11       38.10       36.99     35.69 o 
  -1  15  11        2.02      -14.84     25.36 o 
   1  15  11       81.57      115.97     45.09 o 
   2  15  11      170.41      201.94     47.13 o 
   3  15  11        6.05        3.91     19.75 o 
   4  15  11      186.22      248.04     38.57 o 
   5  15  11      211.67      190.99     35.10 o 
   6  15  11      106.95      107.13     31.20 o 
   7  15  11       26.62       11.19     23.21 o 
   8  15  11       17.03        0.62     35.19 o 
   9  15  11       23.59       31.98     38.47 o 
   3  16  11       57.50       83.00     40.14 o 
   4  16  11        6.93       53.50     35.25 o 
   5  16  11      127.54      104.09     43.05 o 
   6  16  11       75.10       79.17     41.38 o 
   7  16  11       84.42        1.98     32.72 o 
   8  16  11       17.89       33.71     37.97 o 
   3  17  11      166.79      230.26     54.49 o 
   4  17  11        2.44      -21.96     27.58 o 
   5  17  11       11.26        1.18     36.43 o 
   6  17  11       11.90       -1.11     37.36 o 
  -1 -12  12       37.63      -32.16     34.88 o 
   0 -12  12      134.70       92.90     44.59 o 
   1 -12  12       51.68       99.51     45.46 o 
   2 -12  12       74.96      110.71     47.81 o 
  -3 -11  12        0.23        7.48     34.88 o 
  -2 -11  12       11.97      -21.09     32.66 o 
  -1 -11  12        1.24      -32.22     34.33 o 
   0 -11  12       31.62       63.39     40.82 o 
   1 -11  12      104.70      153.75     46.63 o 
   2 -11  12       65.76       63.70     36.49 o 
   3 -11  12      226.22      241.70     54.30 o 
   4 -11  12       28.55       42.43     45.27 o 
  -5 -10  12        1.40       12.62     40.82 o 
  -4 -10  12      159.92      115.66     48.67 o 
  -3 -10  12       44.30       25.42     34.57 o 
  -2 -10  12        2.76       15.13     25.35 o 
  -1 -10  12       30.94       16.03     30.80 o 
   0 -10  12       20.07       -3.40     32.28 o 
   1 -10  12       39.63        2.47     33.83 o 
   2 -10  12       36.21       46.02     32.22 o 
   3 -10  12        0.02        6.87     30.55 o 
   4 -10  12      143.39      246.61     43.17 o 
   5 -10  12       71.77      101.20     29.23 o 
  -5  -9  12       23.23       50.65     43.60 o 
  -4  -9  12        9.76      -15.83     29.32 o 
  -3  -9  12      102.45      129.83     30.73 o 
  -2  -9  12        3.24       20.47     22.23 o 
  -1  -9  12       62.70       71.81     43.70 o 
   0  -9  12       91.09       84.24     26.86 o 
   1  -9  12        3.16       25.17     34.94 o 
   2  -9  12        4.80        9.40     25.05 o 
   3  -9  12       28.87       26.47     29.75 o 
   4  -9  12       88.64       72.69     24.31 o 
   5  -9  12      171.76       98.46     39.46 o 
   6  -9  12       32.90       29.56     33.71 o 
   7  -9  12        5.48       13.98     31.79 o 
  -6  -8  12      232.39      244.86     60.49 o 
  -5  -8  12      163.70      191.17     53.07 o 
  -4  -8  12        4.40       22.07     20.35 o 
  -3  -8  12       42.97       53.65     22.73 o 
  -2  -8  12       45.70       69.38     24.67 o 
  -1  -8  12       12.95        5.33     20.02 o 
   0  -8  12      134.17      129.35     29.00 o 
   1  -8  12      345.74      272.75     57.33 o 
   2  -8  12      177.43      242.82     55.79 o 
   3  -8  12      193.38      218.69     30.57 o 
   4  -8  12        8.63      -12.08     17.73 o 
   5  -8  12      161.21       62.47     34.39 o 
   6  -8  12      101.46       61.04     31.48 o 
   7  -8  12        4.57       55.23     34.14 o 
  -6  -7  12        6.71       12.18     32.97 o 
  -5  -7  12      360.59      364.58     47.96 o 
  -4  -7  12      192.38      200.94     55.85 o 
  -3  -7  12        0.21      -13.02     13.02 o 
  -2  -7  12      111.45      116.41     22.45 o 
  -1  -7  12      492.76      497.41     37.22 o 
   0  -7  12      151.89      164.93     23.19 o 
   1  -7  12      233.04      245.55     26.45 o 
   2  -7  12      370.66      412.10     66.92 o 
   3  -7  12      520.25      532.17     38.40 o 
   4  -7  12      546.55      600.55     40.73 o 
   5  -7  12       35.48       15.83     25.30 o 
   6  -7  12        6.39       -9.71     23.01 o 
   7  -7  12       16.66       62.59     32.78 o 
   8  -7  12       14.45       -1.92     29.56 o 
  -7  -6  12       16.01       -7.61     32.90 o 
  -6  -6  12       12.05       47.95     27.77 o 
  -5  -6  12       12.65       13.95     13.97 o 
  -4  -6  12      369.01      350.71     38.81 o 
  -3  -6  12       12.43        6.03     11.37 o 
  -2  -6  12       86.91      119.17     20.11 o 
  -1  -6  12      481.03      478.87     35.54 o 
   0  -6  12      126.97      152.20     26.58 o 
   1  -6  12       21.83       29.08     14.04 o 
   2  -6  12      129.75      143.78     28.11 o 
   3  -6  12       23.07       31.71     16.42 o 
   4  -6  12      929.29     1074.60     88.48 o 
   5  -6  12      838.06      804.52     75.64 o 
   6  -6  12       14.05        4.64     24.06 o 
   7  -6  12       45.14       26.41     28.45 o 
   8  -6  12       20.17       38.78     33.03 o 
   9  -6  12        1.22       -1.98     23.63 o 
  -7  -5  12       55.67       77.37     40.88 o 
  -6  -5  12       18.25       21.09     14.59 o 
  -5  -5  12        0.40       -8.52     11.83 o 
  -4  -5  12      248.32      265.69     25.46 o 
  -3  -5  12      217.34      241.23     29.35 o 
  -2  -5  12      683.69      755.30     77.56 o 
  -1  -5  12      272.10      273.08     23.35 o 
   0  -5  12        6.78        9.91     11.14 o 
   1  -5  12      140.49      160.32     21.27 o 
   2  -5  12        0.22       11.04     10.28 o 
   3  -5  12        0.09        2.41     10.59 o 
   4  -5  12        8.66        7.75     12.87 o 
   5  -5  12      451.40      378.05     43.73 o 
   6  -5  12      145.62      207.25     44.04 o 
   7  -5  12       40.41       44.22     28.57 o 
   8  -5  12      179.99      196.49     46.70 o 
   9  -5  12       89.70       50.90     36.00 o 
  -7  -4  12        2.88       17.01     30.92 o 
  -6  -4  12       43.54       24.13     17.03 o 
  -5  -4  12       40.74       39.33     14.35 o 
  -4  -4  12        1.02       17.38     11.60 o 
  -3  -4  12        9.13       14.10     10.26 o 
  -2  -4  12       20.59       25.39     12.15 o 
  -1  -4  12      494.18      504.13     32.95 o 
   0  -4  12      314.83      288.86     20.56 o 
   1  -4  12      108.30      109.04     12.51 o 
   2  -4  12      113.01      127.19     16.75 o 
   3  -4  12      384.28      398.13     26.53 o 
   4  -4  12       14.16       10.04     14.32 o 
   5  -4  12       60.85       48.78     35.19 o 
   6  -4  12        1.75        6.28     10.49 o 
   7  -4  12       11.82       15.83     26.22 o 
   8  -4  12      462.13      477.65     65.13 o 
   9  -4  12      108.15      110.09     36.80 o 
  10  -4  12       13.42       24.68     27.89 o 
  -8  -3  12        0.02      -14.47     30.00 o 
  -7  -3  12       18.13       13.54     31.73 o 
  -6  -3  12       15.21        8.35     13.23 o 
  -5  -3  12      199.85      204.61     30.58 o 
  -4  -3  12      352.94      390.90     29.14 o 
  -3  -3  12      190.35      156.53     23.55 o 
  -2  -3  12      744.42      727.66     46.41 o 
  -1  -3  12      221.15      220.91     18.22 o 
   0  -3  12      140.52      141.28     15.22 o 
   1  -3  12      527.53      601.59     38.58 o 
   2  -3  12       57.51       50.02      7.84 o 
   3  -3  12       67.81       52.70     11.25 o 
   4  -3  12      241.69      271.22     24.98 o 
   5  -3  12       48.04       38.72     18.74 o 
   6  -3  12        2.04       -4.71      8.75 o 
   7  -3  12      324.55      275.35     46.02 o 
   8  -3  12        1.32      -16.08     20.84 o 
   9  -3  12      114.60       85.66     33.77 o 
  10  -3  12        0.64       23.38     33.09 o 
  -8  -2  12        0.21       18.25     38.53 o 
  -7  -2  12        4.65       16.02     32.78 o 
  -6  -2  12       55.20       41.35     15.67 o 
  -5  -2  12       35.83       56.93     14.83 o 
  -4  -2  12      883.60      916.46     44.74 o 
  -3  -2  12        1.68       -6.48      6.83 o 
  -2  -2  12      921.03      881.93     36.75 o 
  -1  -2  12      830.61      837.21     39.51 o 
   0  -2  12        6.92       -0.52      7.36 o 
   1  -2  12        3.50       -1.00      6.22 o 
   2  -2  12       10.69        0.50      5.65 o 
   3  -2  12        2.85        1.50      5.59 o 
   4  -2  12        2.88       10.10     11.06 o 
   5  -2  12      399.86      408.45     48.80 o 
   6  -2  12       65.97       81.76     11.59 o 
   7  -2  12       13.07        4.55     15.58 o 
   8  -2  12      464.22      314.37     50.78 o 
   9  -2  12        0.47      -21.46     21.46 o 
  10  -2  12        9.75       18.25     27.03 o 
  11  -2  12        4.13      -22.14     22.14 o 
  -8  -1  12      113.60      158.76     50.22 o 
  -7  -1  12       26.40       44.22     19.85 o 
  -6  -1  12      179.96      167.91     22.21 o 
  -5  -1  12        1.36       -2.08     10.75 o 
  -4  -1  12        7.29       -3.06     10.12 o 
  -3  -1  12      147.99      156.11     20.53 o 
  -2  -1  12       77.79       76.21      8.79 o 
  -1  -1  12      590.43      621.94     30.24 o 
   0  -1  12      498.72      480.34     23.30 o 
   1  -1  12      272.88      278.30     17.77 o 
   2  -1  12      839.11      890.30     27.19 o 
   3  -1  12      301.81      346.68     15.23 o 
   4  -1  12        3.34       16.12     10.50 o 
   5  -1  12      930.37      904.73     73.14 o 
   6  -1  12      263.04      256.82     16.52 o 
   7  -1  12      180.47      164.65     48.18 o 
   8  -1  12      297.28      373.75     52.26 o 
   9  -1  12       95.80       77.93     33.15 o 
  10  -1  12       33.55       13.17     27.83 o 
  11  -1  12        6.09       25.79     26.66 o 
  -8   0  12       78.36      114.36     47.50 o 
  -7   0  12        5.11       15.13     16.62 o 
  -6   0  12       27.88       26.40     15.06 o 
  -5   0  12      182.33      199.94     22.68 o 
  -4   0  12       55.63       34.44     12.62 o 
  -3   0  12       99.26       79.68     11.24 o 
  -2   0  12       43.81       18.48      8.60 o 
  -1   0  12       28.54       11.05     17.59 o 
   0   0  12      786.00      797.05     27.67 o 
   1   0  12     1544.42     1570.56     50.73 o 
   2   0  12     3026.49     3227.86     43.83 o 
   3   0  12     2023.78     2006.33     37.53 o 
   4   0  12        5.32        1.94      7.01 o 
   5   0  12        3.26       -8.40      8.40 o 
   6   0  12     1219.96     1157.61     39.14 o 
   7   0  12      132.22      128.42     16.93 o 
   8   0  12      265.68      247.11     34.12 o 
   9   0  12      111.97      135.14     36.00 o 
  10   0  12       16.81       73.72     33.58 o 
  11   0  12       60.48       93.45     37.23 o 
  -8   1  12       13.86       24.86     36.18 o 
  -7   1  12       94.83      115.66     22.92 o 
  -6   1  12        0.07      -11.27     12.16 o 
  -5   1  12      122.82      123.78     25.66 o 
  -4   1  12       94.11       72.93     15.66 o 
  -3   1  12      266.51      312.30     28.85 o 
  -2   1  12        5.64       -5.88      6.24 o 
  -1   1  12       34.09       31.09      6.28 o 
   0   1  12       76.69       81.58      9.92 o 
   1   1  12     1941.69     1981.29     38.24 o 
   2   1  12      235.78      237.23     14.05 o 
   3   1  12     1874.55     1847.83     43.11 o 
   4   1  12     1223.97     1208.23     34.23 o 
   5   1  12      240.67      283.82     23.83 o 
   6   1  12      116.56      118.79     19.73 o 
   7   1  12       81.80       89.11     14.89 o 
   8   1  12      220.89      242.80     33.58 o 
   9   1  12      249.92      182.95     41.01 o 
  10   1  12       40.72       13.17     25.42 o 
  11   1  12      153.27       89.68     35.50 o 
  12   1  12      226.30      204.16     50.90 o 
  -8   2  12       63.79       54.30     40.76 o 
  -7   2  12       77.74       44.90     18.10 o 
  -6   2  12       52.82       36.72     14.48 o 
  -5   2  12       33.68       16.85     11.60 o 
  -4   2  12      480.77      482.44     30.52 o 
  -3   2  12       52.98       23.55     11.27 o 
  -2   2  12      285.84      285.95     31.08 o 
  -1   2  12     2064.68     2101.38     51.67 o 
   0   2  12       18.09       18.97      7.02 o 
   1   2  12       12.31       -1.76      6.11 o 
   2   2  12      257.17      285.13     15.68 o 
   3   2  12        6.26       -0.98      5.89 o 
   4   2  12      702.63      686.88     26.00 o 
   5   2  12      338.60      347.44     13.50 o 
   6   2  12      310.94      350.56     18.77 o 
   7   2  12      312.28      335.23     26.99 o 
   8   2  12       27.20       52.61     20.41 o 
   9   2  12        8.37       20.35     21.96 o 
  10   2  12      541.29      568.76     69.02 o 
  11   2  12        2.48      -14.66     24.31 o 
  12   2  12       99.85       97.84     40.08 o 
  -7   3  12      113.28      152.78     26.27 o 
  -6   3  12      327.89      347.05     48.82 o 
  -5   3  12       21.94       25.24     12.44 o 
  -4   3  12       24.34       26.18     11.64 o 
  -3   3  12       83.03      111.44     15.58 o 
  -2   3  12       51.61       42.66      8.33 o 
  -1   3  12      125.38      145.50     10.72 o 
   0   3  12      673.70      664.82     22.55 o 
   1   3  12       90.02       93.38      6.91 o 
   2   3  12       63.86       68.99      8.90 o 
   3   3  12      106.96       98.94     13.01 o 
   4   3  12      268.57      256.09     13.94 o 
   5   3  12     1125.14     1162.97     26.86 o 
   6   3  12       10.36        4.32      8.41 o 
   7   3  12      266.91      255.05     19.27 o 
   8   3  12      680.92      722.27     40.00 o 
   9   3  12       84.28       73.72     29.32 o 
  10   3  12       47.19       36.30     27.40 o 
  11   3  12      123.00      136.75     42.30 o 
  12   3  12       11.82       20.78     31.17 o 
  -7   4  12       69.34       69.27     21.43 o 
  -6   4  12       61.95       70.28     16.43 o 
  -5   4  12      288.95      303.95     32.55 o 
  -4   4  12        4.10        3.41      9.06 o 
  -3   4  12      393.58      358.47     22.59 o 
  -2   4  12      556.48      567.09     22.39 o 
  -1   4  12        4.23        8.29      5.65 o 
   0   4  12        4.90       -2.17      4.81 o 
   1   4  12       32.24       28.39      6.39 o 
   2   4  12      667.60      696.57     25.16 o 
   3   4  12      465.01      486.00     17.38 o 
   4   4  12      794.15      828.18     32.42 o 
   5   4  12     1092.33     1066.37     26.66 o 
   6   4  12      236.71      245.58     17.57 o 
   7   4  12       47.09       42.06     10.90 o 
   8   4  12     1153.99     1179.73     53.74 o 
   9   4  12      426.76      528.08     37.69 o 
  10   4  12       18.15       68.53     31.54 o 
  11   4  12      419.17      462.87     65.31 o 
  12   4  12       57.53      113.80     42.24 o 
  -7   5  12       13.12      -23.87     28.48 o 
  -6   5  12       18.31       15.84     12.21 o 
  -5   5  12      208.64      219.32     20.38 o 
  -4   5  12      218.79      224.19     23.99 o 
  -3   5  12       65.91       55.06     12.03 o 
  -2   5  12      888.74      938.90     31.27 o 
  -1   5  12      427.33      396.25     17.14 o 
   0   5  12      215.24      199.42     13.03 o 
   1   5  12      668.71      691.65     31.69 o 
   2   5  12       32.37       36.34      7.37 o 
   3   5  12       18.30       18.51      6.91 o 
   4   5  12      306.69      305.96     25.83 o 
   5   5  12      138.28      117.28     11.67 o 
   6   5  12       10.94        9.59      7.36 o 
   7   5  12       10.80       14.85     16.16 o 
   8   5  12        1.13        3.47     13.29 o 
   9   5  12      462.35      455.01     35.89 o 
  10   5  12      199.91      155.18     39.71 o 
  11   5  12      140.21       56.41     32.47 o 
  12   5  12      213.81      187.09     48.80 o 
  -7   6  12      133.58      124.69     43.85 o 
  -6   6  12        4.10        6.11     13.52 o 
  -5   6  12       15.34       13.61     12.83 o 
  -4   6  12      116.93      118.69     17.10 o 
  -3   6  12      126.80      137.27     24.92 o 
  -2   6  12      387.36      409.43     26.14 o 
  -1   6  12      908.54      889.28     25.85 o 
   0   6  12      444.67      421.88     18.45 o 
   1   6  12     3273.96     3188.39     51.58 o 
   2   6  12        4.13        5.79      6.37 o 
   3   6  12      336.26      325.74     17.43 o 
   4   6  12       46.18       25.71      8.93 o 
   5   6  12      362.71      384.90     18.70 o 
   6   6  12      450.79      482.12     34.89 o 
   7   6  12     1462.83     1615.51     89.01 o 
   8   6  12      102.88      131.46     34.50 o 
   9   6  12       22.84       10.83     14.96 o 
  10   6  12       15.18       -5.54     17.76 o 
  11   6  12       28.51       16.82     28.33 o 
  12   6  12       16.13       -8.84     28.64 o 
  -6   7  12      117.73      133.90     20.63 o 
  -5   7  12        4.56      -11.04     11.04 o 
  -4   7  12       37.93       26.05     12.67 o 
  -3   7  12       21.86       14.89     10.82 o 
  -2   7  12        5.14        7.29      8.44 o 
  -1   7  12      728.44      707.49     28.26 o 
   0   7  12      410.56      405.85     18.69 o 
   1   7  12      924.99      837.64     24.17 o 
   2   7  12     4660.67     4664.53     82.04 o 
   3   7  12      649.74      607.61     23.51 o 
   4   7  12      239.92      226.80     17.62 o 
   5   7  12       11.72        5.99      8.31 o 
   6   7  12      861.87      848.52     32.87 o 
   7   7  12       91.84      110.83     17.18 o 
   8   7  12     1142.46     1309.32     50.53 o 
   9   7  12      254.16      241.08     33.04 o 
  10   7  12        4.63        0.56     18.25 o 
  11   7  12       99.39      142.24     30.12 o 
  12   7  12        8.91        9.15     30.49 o 
  -6   8  12       17.35       -6.74     25.23 o 
  -5   8  12       41.34       55.50     16.26 o 
  -4   8  12      108.23       96.77     17.27 o 
  -3   8  12      326.52      368.71     27.10 o 
  -2   8  12      138.16      113.44     14.66 o 
  -1   8  12       12.70       14.75      9.03 o 
   0   8  12      221.48      197.35     17.68 o 
   1   8  12      348.16      362.83     18.11 o 
   2   8  12      226.21      258.80     17.22 o 
   3   8  12      788.92      806.93     27.89 o 
   4   8  12       52.55       43.51     10.85 o 
   5   8  12      862.82      883.01     32.66 o 
   6   8  12        6.13       -8.90      8.90 o 
   7   8  12      486.46      475.40     28.90 o 
   8   8  12       40.93       53.75     16.54 o 
   9   8  12      503.54      471.08     43.45 o 
  10   8  12       15.45       14.02     20.35 o 
  11   8  12      185.29      180.96     36.80 o 
  12   8  12       23.52       29.65     23.92 o 
  -6   9  12       19.64        0.93     30.49 o 
  -5   9  12        3.58       10.49     16.08 o 
  -4   9  12       16.06       21.79     13.59 o 
  -3   9  12      610.14      586.49     39.29 o 
  -2   9  12      824.24      843.80     33.27 o 
  -1   9  12      159.48      132.61     15.54 o 
   0   9  12       46.30       43.80     10.75 o 
   1   9  12       92.93       92.68     15.03 o 
   2   9  12        4.99        3.13      9.32 o 
   3   9  12       37.35       36.26     11.70 o 
   4   9  12       14.59        4.15     11.60 o 
   5   9  12       59.40       67.99     17.90 o 
   6   9  12     1233.98     1384.97     52.55 o 
   7   9  12      226.53      230.42     21.78 o 
   8   9  12        2.28        6.06     14.02 o 
   9   9  12        5.89        8.34     19.46 o 
  10   9  12      591.82      614.12     52.62 o 
  11   9  12      103.92       58.32     37.17 o 
  12   9  12      219.84      273.67     42.05 o 
  -5  10  12       11.06      -13.17     25.54 o 
  -4  10  12       17.74       -4.42     14.89 o 
  -3  10  12       14.59        7.85     12.57 o 
  -2  10  12      223.69      239.24     33.44 o 
  -1  10  12      416.67      432.50     35.10 o 
   0  10  12      193.03      151.41     20.36 o 
   1  10  12       29.47        4.78     10.76 o 
   2  10  12      179.46      185.58     25.30 o 
   3  10  12       18.52        5.84     10.01 o 
   4  10  12       49.33       40.05     16.13 o 
   5  10  12      151.59      198.36     24.23 o 
   6  10  12       54.03       74.66     18.02 o 
   7  10  12     1144.12     1228.15     43.75 o 
   8  10  12      152.83      145.62     22.92 o 
   9  10  12        1.86       -3.54     16.48 o 
  10  10  12       40.06       89.71     37.08 o 
  11  10  12       64.09       62.86     29.19 o 
  -4  11  12        1.42       -5.37     19.61 o 
  -3  11  12        5.37        7.61     20.97 o 
  -2  11  12       17.05       20.07     13.52 o 
  -1  11  12        0.42       -0.69     11.75 o 
   0  11  12      310.73      327.28     22.94 o 
   1  11  12        1.68        0.47     10.60 o 
   2  11  12      821.31      864.40     44.73 o 
   3  11  12      524.82      515.62     36.75 o 
   4  11  12        0.69       -7.41     12.29 o 
   5  11  12       18.01       11.17     14.01 o 
   6  11  12      112.64       91.43     20.41 o 
   7  11  12      142.32      142.77     29.18 o 
   8  11  12      364.88      367.74     33.69 o 
   9  11  12       30.01       60.12     22.82 o 
  10  11  12       58.22       72.70     27.27 o 
  11  11  12       71.37       31.80     24.70 o 
  -4  12  12       20.74       61.48     36.68 o 
  -3  12  12      171.22      207.93     34.20 o 
  -2  12  12       47.97       40.85     21.56 o 
  -1  12  12        1.32       25.78     14.46 o 
   0  12  12       56.93       37.18     13.06 o 
   1  12  12      161.91      160.50     22.51 o 
   2  12  12      395.23      336.66     30.00 o 
   3  12  12     1413.02     1502.14     68.19 o 
   4  12  12       30.93       19.47     18.31 o 
   5  12  12        0.68      -12.22     15.84 o 
   6  12  12        0.35       -2.70     16.59 o 
   7  12  12        0.30        6.36     20.25 o 
   8  12  12        0.17       16.65     22.11 o 
   9  12  12        2.27       31.11     32.66 o 
  10  12  12      123.96      140.97     32.18 o 
  11  12  12       51.58       57.42     28.79 o 
  -3  13  12       16.73       -7.05     25.61 o 
  -2  13  12      424.39      589.23     72.05 o 
  -1  13  12       57.35       82.21     27.86 o 
   0  13  12        4.17       -6.02     16.80 o 
   1  13  12       29.41       28.76     19.05 o 
   2  13  12        1.40       -2.68     16.04 o 
   3  13  12       77.03       44.88     16.89 o 
   4  13  12      619.47      640.93     41.57 o 
   5  13  12        6.12        8.95     19.57 o 
   6  13  12      319.90      269.43     50.68 o 
   7  13  12      278.68      269.78    104.96 o 
   8  13  12       12.06      -15.93     20.95 o 
   9  13  12       58.13       44.60     25.28 o 
  10  13  12        1.12       26.22     35.44 o 
  -2  14  12        9.64      -16.45     28.45 o 
  -1  14  12      502.50      608.40     72.36 o 
   0  14  12        0.16       -1.54     33.46 o 
   1  14  12       92.28      110.22     27.52 o 
   2  14  12       46.93       64.31     23.27 o 
   3  14  12      103.24      120.35     27.41 o 
   4  14  12       26.81        3.63     20.84 o 
   5  14  12      169.74      164.11     31.38 o 
   6  14  12        9.32        7.27     29.56 o 
   7  14  12      516.10      481.69     50.71 o 
   8  14  12      113.25      109.55     45.37 o 
   9  14  12        8.47       14.30     27.07 o 
   1  15  12        4.39       42.12     30.99 o 
   2  15  12      121.39       23.07     32.22 o 
   3  15  12       39.06       32.59     30.49 o 
   4  15  12       10.94       -9.87     25.30 o 
   5  15  12        6.40       -2.72     20.19 o 
   6  15  12       39.24       13.54     34.33 o 
   7  15  12        0.06       25.17     35.69 o 
   8  15  12      118.52      150.60     50.28 o 
   9  15  12       12.23       28.14     38.84 o 
   2  16  12       22.54      -16.64     30.99 o 
   3  16  12       39.37       14.23     36.55 o 
   4  16  12       71.20      140.46     45.83 o 
   5  16  12        5.87       10.89     31.91 o 
   6  16  12      180.29      139.78     49.48 o 
   7  16  12        6.39       -6.49     32.16 o 
   4  17  12       12.95      -30.06     30.06 o 
  -1 -11  13      131.57      148.00     52.76 o 
   0 -11  13        2.19        4.51     39.21 o 
   1 -11  13       13.57       57.95     38.90 o 
   2 -11  13        6.04       32.16     35.50 o 
  -3 -10  13       28.70       26.47     40.45 o 
  -2 -10  13        0.16       -9.46     34.02 o 
  -1 -10  13       98.26       44.80     36.46 o 
   0 -10  13       88.07      105.88     49.48 o 
   1 -10  13        5.39        6.87     40.33 o 
   2 -10  13       96.72      122.58     45.71 o 
   3 -10  13       76.97       65.36     27.46 o 
   4 -10  13        8.94      -20.37     21.97 o 
  -4  -9  13        2.48       24.43     34.33 o 
  -3  -9  13      160.06      145.41     47.38 o 
  -2  -9  13       38.09       66.07     36.83 o 
  -1  -9  13       45.28       41.95     25.57 o 
   0  -9  13        4.09        7.36     32.59 o 
   1  -9  13       30.42      -10.51     39.15 o 
   2  -9  13        2.55        4.82     25.98 o 
   3  -9  13      152.62      155.10     39.18 o 
   4  -9  13       93.55      118.28     29.87 o 
   5  -9  13       34.07       36.24     33.83 o 
   6  -9  13       80.64      117.39     42.55 o 
  -5  -8  13        3.18       44.22     36.61 o 
  -4  -8  13       72.90       82.32     40.45 o 
  -3  -8  13       60.18       33.12     19.65 o 
  -2  -8  13      295.10      328.58     36.25 o 
  -1  -8  13        0.65        3.26     18.94 o 
   0  -8  13      133.37      130.54     23.67 o 
   1  -8  13       12.84       30.80     35.93 o 
   2  -8  13        0.09       38.84     38.28 o 
   3  -8  13        0.45        6.37     23.13 o 
   4  -8  13       61.86       67.53     24.59 o 
   5  -8  13       26.27       38.66     27.34 o 
   6  -8  13       47.87       58.38     33.21 o 
   7  -8  13       46.24       95.31     41.07 o 
  -6  -7  13       50.95       64.26     42.37 o 
  -5  -7  13       26.56       93.51     39.58 o 
  -4  -7  13        7.60      -21.83     26.72 o 
  -3  -7  13        4.79       10.47     16.63 o 
  -2  -7  13      127.21      175.05     25.48 o 
  -1  -7  13      532.85      509.70     39.45 o 
   0  -7  13      112.50       93.24     27.69 o 
   1  -7  13      318.72      218.82     53.99 o 
   2  -7  13      363.06      357.30     67.04 o 
   3  -7  13       15.39       31.99     18.92 o 
   4  -7  13       11.77       15.93     18.15 o 
   5  -7  13       25.02       54.49     31.23 o 
   6  -7  13        1.54       34.64     32.59 o 
   7  -7  13       22.43      -21.96     26.84 o 
   8  -7  13       31.96       28.88     31.91 o 
  -6  -6  13       85.09       90.64     30.76 o 
  -5  -6  13        9.43       23.81     30.55 o 
  -4  -6  13       80.80       80.60     20.85 o 
  -3  -6  13      194.40      136.64     23.59 o 
  -2  -6  13      253.93      257.82     29.16 o 
  -1  -6  13      196.77      182.68     33.08 o 
   0  -6  13      354.89      431.44     35.12 o 
   1  -6  13       45.29       26.86     15.16 o 
   2  -6  13      509.57      590.71     76.07 o 
   3  -6  13      617.69      587.67     41.10 o 
   4  -6  13      111.45      173.53     32.63 o 
   5  -6  13       23.37        4.70     23.94 o 
   6  -6  13        9.28       -8.54     25.11 o 
   7  -6  13       67.34        8.78     24.92 o 
   8  -6  13       81.11      107.86     41.19 o 
  -6  -5  13       54.38       63.40     29.58 o 
  -5  -5  13       29.56       19.80     23.67 o 
  -4  -5  13       43.83       42.20     15.21 o 
  -3  -5  13      210.42      221.23     23.93 o 
  -2  -5  13      206.75      194.35     21.97 o 
  -1  -5  13       25.96        8.87     22.94 o 
   0  -5  13      574.55      572.51     37.68 o 
   1  -5  13      240.24      241.48     30.73 o 
   2  -5  13       15.27       12.65     13.91 o 
   3  -5  13      197.84      162.31     37.96 o 
   4  -5  13       39.38       35.41     21.35 o 
   5  -5  13      407.07      365.21     55.11 o 
   6  -5  13       54.65       77.19     34.20 o 
   7  -5  13       23.75       82.75     35.25 o 
   8  -5  13       52.68       61.66     33.83 o 
   9  -5  13      160.22      131.24     43.97 o 
  -7  -4  13       20.30       -8.84     31.79 o 
  -6  -4  13       35.50       28.65     23.91 o 
  -5  -4  13       60.96       71.35     18.51 o 
  -4  -4  13        2.96       -8.00     10.94 o 
  -3  -4  13       42.89       39.64     13.45 o 
  -2  -4  13      642.76      727.94     36.82 o 
  -1  -4  13       37.95       47.27     13.79 o 
   0  -4  13      274.23      286.35     23.76 o 
   1  -4  13      260.57      273.98     26.28 o 
   2  -4  13       16.61       19.34      8.97 o 
   3  -4  13        1.90        0.03     13.96 o 
   4  -4  13       47.52       51.10     19.24 o 
   5  -4  13        9.63        8.08     18.41 o 
   6  -4  13      765.16      919.99     80.03 o 
   7  -4  13      501.86      692.76     74.90 o 
   8  -4  13       18.69       46.57     29.25 o 
   9  -4  13       17.28       39.15     30.86 o 
  10  -4  13       27.38       61.17     37.23 o
[truncated: 82,802 more chars]
